# Supplementary material for: Single-nuclei transcriptome analysis of Huntington disease iPSC and mouse astrocytes implicates maturation and functional deficits
Source: iScience. 2022 Dec 6;26(1):105732. doi: 10.1016/j.isci.2022.105732 (PMC9800269; doi:10.1016/j.isci.2022.105732)
Supplement: Table S1. HD and control iPSC lines, related to STAR Methods [file mmc2.xlsx]

## Sheet: Sheet1
Cell line	HTT CAG repeat	Sex	Reprogramming method	Fibroblast line	Clinical Notes
CS25iCTR18n6 (CTR18Q)	18, 17	Male	Non-integrating episomal	ND30625	Clinically Normal; brother of affected sibling; mother affected and/or gene positive; Sibling(s) affected and/or gene positive; Niece is ND31038; HD family ND31846
CS83iCTR33n1 (CTR33Q)	33, 18	Female	Non-integrating episomal	GM02183	Clinically Normal; At risk (50%) for Huntington's Disease
CS04iHD46n10 (HD46Q)	46, 26	Male	Non-integrating episomal	UCI-HDF4	Clinically Affected
CS03iHD53n3 (HD53Q)	53, 18	Male	Non-integrating episomal	UCI-HDF3	Clinically Affected
CS81iHD71n3 (HD71Q)	71, 17	Female	Non-integrating episomal	GM04281	Rigid form of HD, possible homozygote, onset at age 14 yrs; neurological exam 3/82 shows a hypokinetic variant of HD with dystonia and marked tremor, ataxic wide-based gait; maternal cousin to clinically normal GM04711 and clinically affected GM04777
