# Supplementary material for: Single-nuclei transcriptome analysis of Huntington disease iPSC and mouse astrocytes implicates maturation and functional deficits
Source: iScience. 2022 Dec 6;26(1):105732. doi: 10.1016/j.isci.2022.105732 (PMC9800269; doi:10.1016/j.isci.2022.105732)
Supplement: Table S2. Astrocyte differentiation media, related to STAR Methods [file mmc3.xlsx]

## Sheet: Sheet1
Media Stage	ADM1 Component	Company	Cat. #	Concentration
ADM1	DMEM, high glucose	Life Technologies	11995-065	1
	HI-FBS‡	Life Technologies	10082-147	0.01
	GlutaMAX [100X]	Life Technologies	35050061	1X
	N2 Supplement [100X]	Life Technologies	17502048	1X
	LIF*	STEMCELL Technologies	78055	100ng/mL
	CNTF*	Peprotech	117158	100ng/mL
	bFGF*	STEMCELL Technologies	78003.2	50ng/mL
ADM2	BrainPhys	STEMCELL Technologies	5790	1
	SM1 Supplement [50X]	STEMCELL Technologies	5711	1X
	LIF*	STEMCELL Technologies	78055	25ng/mL
	CNTF*	Peprotech	117158	50ng/mL
	bFGF*	STEMCELL Technologies	78003.2	50ng/mL
ADM3	DMEM, high glucose	Life Technologies	11995-065	0.5
	Neurobasal	Life Technologies	21103-049	0.5
	GlutaMAX [100X]	Life Technologies	35050061	1X
	Sodium Pyruvate [100mM]	Life Technologies	11360070	1mM
	SATO Supplement [100X]	-	-	1X
	N-Acetylcysteine*	Sigma-Aldrich	A9165	5µg/mL
	huHBEGF*	R&D Systems	259-HE	5ng/mL
*added to media fresh before media change
