# Supplementary material for: Single-nuclei transcriptome analysis of Huntington disease iPSC and mouse astrocytes implicates maturation and functional deficits
Source: iScience. 2022 Dec 6;26(1):105732. doi: 10.1016/j.isci.2022.105732 (PMC9800269; doi:10.1016/j.isci.2022.105732)
Supplement: Table S3. Antibodies used for FACS, immunocytochemistry, immunohistochemistry, and Western Blots, related to STAR Methods [file mmc4.xlsx]

## Sheet: Sheet1
Antibody	species	dilution	Company	Cat. #	Application
ACTN	Mouse	1:500	Sigma-Aldrich	A5044	WB
ALDH1L1	Rabbit	1:400	Abcam	ab87117	ICC
AQP4	Rabbit	1:100	Abcam	ab81355	ICC
ATF3	Rabbit	1:1,000 (ICC) 1:750 (WB)	Abcam	ab254268	ICC and WB
DCX	guinea pig	1:500	Millipore	AB2253	ICC
GFAP	Chicken	1:1,000	Abcam	ab4674	ICC and IHC
GLAST	Mouse	1:100	Miltenyi Biotec	130-095-822	ICC
GLAST-APC	Mouse	1:50	Miltenyi Biotec	130-123-555	FACS
GluR1	Mouse	1:1,000	Abcam	ab174785	ICC and WB
IgG	Mouse	As needed	Invitrogen	02-6502	ICC
IgG	Rabbit	As needed	Invitrogen	02-6102	ICC
IRDye® 700CW anti-Rabbit IgG	Goat	1:20,000	LI-COR Biosciences	926-68071	WB
IRDye® 800CW anti-Mouse IgG	Goat	1:20,000	LI-COR Biosciences	926-32210	WB
IRDye® 800CW anti-Rabbit IgG	Goat	1:20,000	LI-COR Biosciences	926-32211	WB
MAP2	guinea pig	1:1,000	Synaptic Systems	188004	ICC
Nestin	Mouse	1:1,000	Millipore	MAB5326	ICC
OCT4	Mouse	1:500	Millipore	MAB4401	ICC
PAX6	Rabbit	1:250	Abcam	ab5790	ICC
S100β	Mouse	1:500	Abcam	ab4066	ICC
S100β	Mouse	1:1,000	Sigma-Aldrich	S2532	IHC
SOX2	Rabbit	1:500	Millipore	AB5603	ICC
SOX9	Rabbit	1:500	Sigma-Aldrich	AB5535	IHC and WB
TUJ1	Mouse	1:1,000	Millipore	MAB5564	ICC
FACS, fluorescence-activated cell sorting; ICC, Immunocytochemistry; IHC, Immunohistochemistry; WB, Western Blot.
