# Supplementary material for: Single-nuclei transcriptome analysis of Huntington disease iPSC and mouse astrocytes implicates maturation and functional deficits
Source: iScience. 2022 Dec 6;26(1):105732. doi: 10.1016/j.isci.2022.105732 (PMC9800269; doi:10.1016/j.isci.2022.105732)
Supplement: Data S1. List of significant differentially expressed genes from HD iAstros compared to control iAstros, related to STAR Methods and results [file mmc5.xlsx]

## Sheet: HD iAstro DEGs
Gene	p_val	avg_logFC	pct.1	pct.2	p_val_adj
ANKRD1	0	2.12143	0.876	0.053	0
IGFBP5	0	1.72646	0.948	0.402	0
S100A11	0	1.52869	0.998	0.614	0
IGFBP3	0	1.43275	0.819	0.162	0
TAGLN	0	1.35172	1	0.959	0
TGFBI	0	1.33486	0.912	0.349	0
LMCD1	0	1.20823	0.746	0.183	0
TPM1	0	1.20699	1	0.933	0
TPM2	0	1.18586	0.99	0.674	0
NNMT	0	1.13046	0.744	0.1	0
MYL9	0	1.12115	0.823	0.288	0
S100A10	0	1.1191	0.978	0.571	0
ACTA2	0	1.11079	0.995	0.814	0
PMEPA1	0	1.04814	0.854	0.39	0
RPS4Y1	0	1.0354	0.955	0.338	0
SERPINE1	0	1.02561	0.818	0.353	0
FN1	0	1.02403	0.942	0.668	0
TAGLN2	0	0.999898	0.885	0.447	0
IER3	0	0.996054	0.945	0.599	0
COL8A1	0	0.988963	0.524	0.049	0
ID1	0	0.955934	0.608	0.057	0
HOXB2	0	0.94442	0.6	0.045	0
PLAU	0	0.929132	0.819	0.415	0
COL1A1	0	0.904475	0.964	0.758	0
LOXL1	0	0.904241	0.821	0.367	0
TPM4	0	0.882563	0.956	0.676	0
COL5A1	0	0.865058	0.804	0.412	0
CAV1	0	0.862966	0.959	0.666	0
MT-CO2	0	0.861979	0.975	0.766	0
GAS6	0	0.849951	0.714	0.286	0
IGFBP7	0	0.804267	0.881	0.483	0
PFN1	0	0.792093	0.969	0.741	0
LOX	0	0.776241	0.819	0.417	0
TNC	0	0.768359	0.898	0.674	0
MT-CYB	0	0.765377	0.992	0.899	0
ACTN1	0	0.747572	0.931	0.689	0
PDLIM7	0	0.712805	0.883	0.563	0
NEXN	0	0.702879	0.713	0.342	0
LIMS1	0	0.699384	0.804	0.491	0
S100A16	0	0.697714	0.766	0.352	0
TWIST1	0	0.696724	0.529	0.067	0
RBP1	0	0.691776	0.664	0.185	0
MT-CO3	0	0.691554	0.999	0.965	0
PKM	0	0.690091	0.97	0.819	0
MT-ATP6	0	0.682329	0.965	0.781	0
ANXA2	0	0.676745	0.998	0.954	0
CALD1	0	0.667737	0.999	0.985	0
NTM	0	0.666621	0.572	0.15	0
MEST	0	0.663455	0.875	0.582	0
LIF	0	0.659392	0.415	0.053	0
RPL22L1	0	0.655054	0.82	0.431	0
CCND1	0	0.651295	0.796	0.466	0
PTMA	0	0.643618	0.998	0.924	0
ITGA3	0	0.632696	0.551	0.15	0
PLXND1	0	0.617601	0.56	0.128	0
EEF1B2	0	0.612503	0.979	0.818	0
PTK7	0	0.603187	0.719	0.43	0
CAP1	0	0.598577	0.841	0.574	0
LGALS1	0	0.597391	0.995	0.907	0
CLIC1	0	0.596028	0.962	0.784	0
PLP2	0	0.595384	0.45	0.042	0
GLIPR2	0	0.594659	0.721	0.358	0
MYL6	0	0.593209	1	0.993	0
PLK2	0	0.591282	0.609	0.268	0
PHLDA2	0	0.588346	0.567	0.211	0
EIF4EBP1	0	0.585919	0.571	0.155	0
NPM1	0	0.585652	0.994	0.916	0
UBE2S	0	0.583853	0.777	0.44	0
ZFAS1	0	0.581137	0.889	0.616	0
HERPUD1	0	0.578641	0.755	0.472	0
IL11	0	0.574537	0.364	0.012	0
TGFB1	0	0.573593	0.546	0.166	0
NT5E	0	0.567893	0.683	0.352	0
RGCC	0	0.564672	0.472	0.145	0
ARPC2	0	0.558769	0.936	0.734	0
BEX1	0	0.555897	0.764	0.426	0
PPP1R14B	0	0.549185	0.966	0.825	0
RAN	0	0.547608	0.968	0.82	0
TSPO	0	0.546836	0.779	0.436	0
JPT1	0	0.546146	0.893	0.639	0
SLC7A5	0	0.544671	0.64	0.315	0
RPL12	0	0.541643	0.999	0.963	0
CXXC5	0	0.541465	0.815	0.576	0
MYH9	0	0.538586	0.882	0.651	0
IL32	0	0.537632	0.472	0.108	0
CAVIN1	0	0.537623	0.834	0.569	0
CHCHD2	0	0.537235	0.764	0.503	0
PRSS23	0	0.528915	0.935	0.75	0
PALLD	0	0.525122	0.929	0.776	0
MYL12A	0	0.523458	0.974	0.824	0
MT-CO1	0	0.522831	0.993	0.933	0
HES6	0	0.520922	0.447	0.141	0
MT-ND4	0	0.518424	0.824	0.608	0
CNN1	0	0.518177	0.377	0.035	0
GAPDH	0	0.517993	1	0.989	0
COL10A1	0	0.51768	0.304	0.012	0
IER5L	0	0.516352	0.605	0.279	0
ELN	0	0.516185	0.365	0.124	0
RGS3	0	0.498371	0.583	0.275	0
NUAK1	0	0.49611	0.581	0.259	0
NUPR1	0	0.496105	0.505	0.166	0
SDC1	0	0.49582	0.376	0.069	0
HSP90AB1	0	0.495176	0.989	0.921	0
CLTA	0	0.493127	0.927	0.763	0
MT-ND6	0	0.491738	0.859	0.7	0
H2AFZ	0	0.490645	0.974	0.825	0
FBN1	0	0.490617	0.464	0.227	0
SH3BGRL3	0	0.488019	0.902	0.665	0
S100A13	0	0.487744	0.864	0.599	0
L1CAM	0	0.487476	0.36	0.027	0
PAPPA	0	0.486715	0.291	0.039	0
HINT1	0	0.486287	0.985	0.886	0
ITGB1	0	0.485816	0.955	0.848	0
VASP	0	0.485044	0.542	0.208	0
RPL8	0	0.484714	0.999	0.981	0
SLC1A5	0	0.484333	0.506	0.194	0
RPL23A	0	0.484009	0.999	0.96	0
DCBLD2	0	0.481989	0.723	0.467	0
ARPC5	0	0.481313	0.837	0.591	0
RPL18A	0	0.480546	0.999	0.978	0
MRPL14	0	0.476937	0.688	0.36	0
EIF4A1	0	0.474638	0.877	0.677	0
ACTG1	0	0.473417	1	1	0
LOXL2	0	0.473029	0.565	0.251	0
HSPB1	0	0.471843	0.883	0.654	0
PHGDH	0	0.470645	0.685	0.409	0
NF2	0	0.469077	0.518	0.202	0
NAP1L1	0	0.465734	0.96	0.844	0
APOE	0	0.465327	0.333	0.093	0
PSMA7	0	0.464124	0.972	0.847	0
RPL28	0	0.463662	1	0.989	0
MT-ND1	0	0.463633	0.856	0.658	0
RPL36AL	0	0.463019	0.929	0.726	0
EIF1	0	0.461798	0.997	0.953	0
NT5DC2	0	0.460278	0.834	0.61	0
C5orf46	0	0.458791	0.351	0.032	0
EIF1AY	0	0.455747	0.48	0.124	0
ANXA3	0	0.454967	0.393	0.063	0
MT-ND5	0	0.454659	0.697	0.446	0
EIF2S2	0	0.453831	0.861	0.628	0
FBLIM1	0	0.452783	0.393	0.057	0
EZR	0	0.451132	0.582	0.298	0
TGFB1I1	0	0.450519	0.766	0.5	0
PGAM1	0	0.449917	0.848	0.638	0
RACK1	0	0.449563	1	0.979	0
ARF4	0	0.447532	0.815	0.573	0
DSTN	0	0.445069	0.979	0.852	0
ID3	0	0.4445	0.501	0.194	0
STK38L	0	0.444372	0.507	0.184	0
SLC25A3	0	0.443065	0.98	0.888	0
SLC2A1	0	0.441494	0.528	0.228	0
MYL12B	0	0.4412	0.952	0.804	0
RPLP0	0	0.440665	0.999	0.974	0
COL18A1	0	0.440538	0.724	0.463	0
CCT5	0	0.440287	0.827	0.616	0
RPS27A	0	0.439813	1	0.997	0
ADAM19	0	0.439366	0.521	0.21	0
FST	0	0.43931	0.291	0.056	0
BASP1	0	0.436558	0.895	0.709	0
UBA52	0	0.434583	0.994	0.931	0
HACD1	0	0.43398	0.482	0.149	0
CNN2	0	0.430439	0.716	0.426	0
CCL2	0	0.428055	0.952	0.749	0
PMAIP1	0	0.42779	0.348	0.032	0
PFKP	0	0.426537	0.545	0.259	0
PDGFC	0	0.426439	0.502	0.189	0
TLN1	0	0.425033	0.754	0.569	0
NME1	0	0.422742	0.815	0.562	0
RPL11	0	0.422733	1	0.994	0
REXO2	0	0.421795	0.754	0.483	0
ARF1	0	0.420463	0.792	0.568	0
RPS3	0	0.41993	1	0.987	0
BTG1	0	0.419448	0.724	0.493	0
RPL7A	0	0.41862	1	0.994	0
VIM	0	0.418284	1	1	0
SNRPE	0	0.414093	0.787	0.526	0
RPL19	0	0.411847	1	0.991	0
MFAP2	0	0.411783	0.385	0.083	0
OAZ1	0	0.411305	0.949	0.796	0
RPS2	0	0.409591	1	0.999	0
TNFRSF12A	0	0.408275	0.974	0.844	0
LAMB1	0	0.407836	0.573	0.252	0
LAYN	0	0.406612	0.394	0.096	0
TXNDC17	0	0.405149	0.772	0.502	0
NRP2	0	0.404813	0.519	0.224	0
TMSB10	0	0.404366	1	0.997	0
FHL2	0	0.403856	0.47	0.156	0
RPL35	0	0.401223	0.999	0.975	0
GADD45B	0	0.400606	0.718	0.472	0
ACTC1	0	0.400586	0.164	0.001	0
RPS6	0	0.400574	1	0.986	0
ARSJ	0	0.400474	0.476	0.192	0
RPL24	0	0.398621	0.998	0.963	0
EMILIN1	0	0.397209	0.308	0.056	0
RPL10A	0	0.396211	0.999	0.973	0
RPL4	0	0.396148	0.964	0.84	0
LIMD2	0	0.394719	0.553	0.256	0
TPI1	0	0.394316	0.916	0.747	0
P4HA2	0	0.39252	0.41	0.137	0
CLIC4	0	0.390799	0.536	0.245	0
RAB34	0	0.390059	0.609	0.321	0
RPS9	0	0.387572	1	0.988	0
PRELID1	0	0.386728	0.832	0.622	0
BTF3	0	0.385817	0.957	0.816	0
SNRPB	0	0.384764	0.833	0.62	0
IRX3	0	0.384294	0.473	0.208	0
RPS16	0	0.383033	0.999	0.97	0
EIF6	0	0.382706	0.715	0.459	0
LBH	0	0.382626	0.466	0.212	0
B4GALT1	0	0.381949	0.314	0.019	0
GARS	0	0.380973	0.533	0.276	0
SARS	0	0.380964	0.652	0.388	0
EIF5A	0	0.379733	0.808	0.582	0
KPNA2	0	0.379393	0.694	0.432	0
RPSA	0	0.379169	0.999	0.972	0
AC245595.1	0	0.37887	0.478	0.169	0
INHBA	0	0.377431	0.281	0.104	0
ACTN4	0	0.377316	0.843	0.674	0
LRRC17	0	0.376927	0.395	0.135	0
GDF6	0	0.376445	0.262	0.005	0
SRP9	0	0.376399	0.839	0.634	0
PFDN2	0	0.376387	0.719	0.452	0
RPS27L	0	0.376292	0.948	0.799	0
RPL22	0	0.375045	0.99	0.923	0
SNRPD1	0	0.374147	0.775	0.533	0
RBM8A	0	0.372363	0.81	0.591	0
RHOC	0	0.371978	0.802	0.577	0
TSPAN9	0	0.37183	0.396	0.11	0
EEF1D	0	0.370426	0.94	0.809	0
PPIA	0	0.369887	0.979	0.877	0
SVIL	0	0.36883	0.725	0.537	0
LMNA	0	0.367508	0.938	0.846	0
GCHFR	0	0.366536	0.383	0.115	0
RPS5	0	0.366394	0.997	0.961	0
SLC3A2	0	0.365986	0.907	0.794	0
ATP5MC2	0	0.365798	0.941	0.797	0
RHOBTB3	0	0.365325	0.922	0.77	0
HNRNPAB	0	0.364465	0.625	0.368	0
ANXA1	0	0.362873	0.912	0.726	0
AES	0	0.362494	0.626	0.346	0
SLC38A1	0	0.361998	0.355	0.075	0
DLG1	0	0.361777	0.494	0.275	0
RTRAF	0	0.361439	0.845	0.637	0
SLC9A3R2	0	0.361229	0.468	0.181	0
CAV2	0	0.361227	0.671	0.421	0
FILIP1L	0	0.359706	0.626	0.407	0
RPL3	0	0.358996	1	0.999	0
CCT8	0	0.358033	0.795	0.607	0
SERTAD4-AS1	0	0.357524	0.295	0.023	0
RUNX1	0	0.357146	0.493	0.231	0
PSMB5	0	0.356923	0.893	0.738	0
TP53I3	0	0.356025	0.647	0.393	0
ACTB	0	0.355058	1	1	0
FZD2	0	0.354636	0.485	0.207	0
ACTR3	0	0.353468	0.821	0.645	0
SET	0	0.353216	0.914	0.771	0
ATF4	0	0.352977	0.705	0.466	0
PBX3	0	0.352718	0.571	0.326	0
GTF2F2	0	0.352167	0.582	0.33	0
CFL1	0	0.351551	0.993	0.945	0
RPLP2	0	0.350056	0.998	0.966	0
MCM7	0	0.349279	0.5	0.269	0
WDR1	0	0.348046	0.735	0.516	0
PLEKHO1	0	0.347149	0.64	0.387	0
AMIGO2	0	0.346457	0.271	0.044	0
HMGA1	0	0.345948	0.488	0.237	0
TSPAN2	0	0.345901	0.268	0.006	0
POMP	0	0.345286	0.89	0.695	0
CCT2	0	0.344959	0.831	0.663	0
SERF2	0	0.344677	0.993	0.94	0
EBP	0	0.344417	0.58	0.345	0
IGF1R	0	0.344132	0.658	0.428	0
MT-ND2	0	0.344068	0.628	0.394	0
RPS12	0	0.344025	1	0.995	0
SNRPF	0	0.343275	0.727	0.479	0
BAX	0	0.34285	0.833	0.639	0
SSR2	0	0.342296	0.863	0.699	0
ILF2	0	0.341823	0.798	0.609	0
CENPV	0	0.341623	0.468	0.199	0
RPS13	0	0.341096	0.997	0.961	0
RPL32	0	0.340764	0.999	0.989	0
RPL6	0	0.339603	0.999	0.985	0
CCT3	0	0.339332	0.876	0.74	0
SSR3	0	0.338194	0.892	0.712	0
ENO1	0	0.33812	0.959	0.849	0
TUBB6	0	0.337799	0.76	0.54	0
P4HB	0	0.337789	0.934	0.842	0
PSMC5	0	0.335817	0.815	0.628	0
SSBP1	0	0.335524	0.858	0.665	0
CSRP1	0	0.334036	0.538	0.312	0
PDCD5	0	0.333877	0.743	0.501	0
RRAS	0	0.332782	0.483	0.228	0
SERPINH1	0	0.332515	0.857	0.708	0
NCL	0	0.332309	0.905	0.793	0
ABRACL	0	0.331955	0.347	0.075	0
PHLDA3	0	0.331854	0.634	0.404	0
PSMA5	0	0.33167	0.727	0.493	0
UQCRH	0	0.33166	0.885	0.687	0
MRPL51	0	0.33115	0.862	0.675	0
2021-09-11	0	0.331062	0.939	0.815	0
SMURF2	0	0.33097	0.418	0.204	0
VDAC1	0	0.330371	0.82	0.643	0
AP2S1	0	0.329098	0.83	0.631	0
CCT6A	0	0.32884	0.784	0.597	0
RPS14	0	0.328825	1	0.996	0
EEF1A1	0	0.327807	1	1	0
SEC61G	0	0.327632	0.843	0.635	0
PA2G4	0	0.326888	0.758	0.558	0
SNRPD2	0	0.326669	0.807	0.589	0
RPL5	0	0.325852	0.999	0.981	0
PDAP1	0	0.325768	0.77	0.557	0
GSTP1	0	0.324538	0.996	0.961	0
RPL15	0	0.324398	1	0.994	0
VDAC2	0	0.324155	0.829	0.642	0
EIF3J	0	0.323345	0.717	0.497	0
NACA	0	0.322519	0.996	0.963	0
HSPG2	0	0.322502	0.42	0.174	0
ILK	0	0.32229	0.703	0.481	0
NAT14	0	0.321992	0.634	0.426	0
MT-ND3	0	0.320769	0.671	0.4	0
TPT1	0	0.320565	1	0.99	0
CYCS	0	0.320191	0.715	0.482	0
EFEMP2	0	0.319777	0.522	0.3	0
ASNS	0	0.319614	0.4	0.184	0
SPDL1	0	0.318673	0.355	0.125	0
CAST	0	0.318557	0.674	0.483	0
RPS18	0	0.318085	1	0.999	0
SRI	0	0.317105	0.855	0.699	0
CD24	0	0.316139	0.382	0.132	0
RPL27	0	0.314829	0.995	0.95	0
PRMT1	0	0.314156	0.834	0.661	0
SOX4	0	0.313517	0.857	0.752	0
PSMB2	0	0.312116	0.805	0.608	0
EIF3D	0	0.311761	0.768	0.587	0
CAPZB	0	0.311651	0.709	0.503	0
AP2M1	0	0.311606	0.885	0.737	0
PXDN	0	0.311343	0.469	0.227	0
UBE2C	0	0.311032	0.384	0.172	0
SEC61B	0	0.310899	0.926	0.775	0
TARS	0	0.310733	0.541	0.299	0
NOP10	0	0.310596	0.788	0.573	0
CCNB1	0	0.310279	0.484	0.269	0
POLR2L	0	0.310187	0.916	0.771	0
RPS23	0	0.309875	1	0.995	0
NDUFS6	0	0.309215	0.878	0.714	0
TXN	0	0.308989	0.943	0.809	0
SRSF3	0	0.308689	0.858	0.689	0
SRM	0	0.308054	0.614	0.372	0
SFRP2	0	0.306172	0.183	0.027	0
NR2F6	0	0.306044	0.585	0.363	0
ANP32B	0	0.304525	0.744	0.545	0
ID2	0	0.304361	0.476	0.261	0
MTHFD2	0	0.303392	0.307	0.087	0
CDC42EP3	0	0.302067	0.553	0.334	0
EEF2	0	0.301332	0.968	0.886	0
ARPC1B	0	0.301216	0.389	0.134	0
RPS3A	0	0.301199	1	0.994	0
TOMM40	0	0.301116	0.565	0.337	0
FDPS	0	0.300735	0.887	0.77	0
PSMB1	0	0.300638	0.925	0.799	0
PSMB3	0	0.300421	0.799	0.6	0
ADRM1	0	0.300346	0.695	0.486	0
ARPC4	0	0.300027	0.643	0.414	0
APRT	0	0.299835	0.777	0.572	0
TUBA1C	0	0.298559	0.572	0.364	0
ARPC3	0	0.298333	0.923	0.783	0
ATP5MD	0	0.298017	0.85	0.652	0
CDC42EP1	0	0.297732	0.535	0.301	0
SLC25A5	0	0.297398	0.806	0.62	0
RPS11	0	0.296831	0.996	0.965	0
XRCC5	0	0.296761	0.829	0.691	0
EDN1	0	0.295494	0.319	0.147	0
RPS24	0	0.295392	1	0.995	0
PSMD2	0	0.295239	0.807	0.676	0
PRDX1	0	0.294816	0.979	0.915	0
C1QBP	0	0.294518	0.776	0.58	0
RPL13	0	0.294415	1	0.999	0
NXN	0	0.294279	0.535	0.301	0
MAP1LC3B	0	0.293943	0.7	0.491	0
HMGB2	0	0.29393	0.597	0.38	0
SNRPG	0	0.293811	0.779	0.571	0
SNRPD3	0	0.292728	0.724	0.507	0
RPL38	0	0.292691	0.99	0.924	0
STMN1	0	0.292116	0.965	0.868	0
PPA1	0	0.29192	0.723	0.525	0
BMP1	0	0.291793	0.483	0.254	0
UAP1	0	0.291603	0.406	0.175	0
ATOX1	0	0.290454	0.822	0.62	0
TWF2	0	0.290201	0.51	0.273	0
CDC20	0	0.289838	0.275	0.101	0
GFRA1	0	0.289834	0.405	0.174	0
GADD45A	0	0.289433	0.482	0.24	0
TUBA4A	0	0.289246	0.265	0.072	0
MCAM	0	0.289208	0.421	0.191	0
RPL7	0	0.289196	0.997	0.968	0
CCDC107	0	0.289066	0.661	0.458	0
ERH	0	0.288576	0.878	0.729	0
FHL3	0	0.288437	0.372	0.132	0
UBE2I	0	0.287811	0.753	0.555	0
BOP1	0	0.287654	0.422	0.19	0
CKS2	0	0.28709	0.469	0.224	0
RPS27	0	0.286721	1	0.994	0
GLIPR1	0	0.286657	0.601	0.375	0
LRRC59	0	0.284242	0.549	0.324	0
PSME2	0	0.28402	0.67	0.454	0
CREB3	0	0.28311	0.525	0.292	0
SNU13	0	0.283044	0.796	0.612	0
EEF1A2	0	0.282864	0.415	0.21	0
TYMS	0	0.282657	0.502	0.28	0
TPM3	0	0.282338	0.696	0.494	0
FADS3	0	0.282061	0.42	0.191	0
DDX21	0	0.282059	0.621	0.425	0
RPL21	0	0.281832	0.999	0.983	0
AXL	0	0.281353	0.575	0.358	0
TES	0	0.280922	0.249	0.025	0
DEK	0	0.280861	0.76	0.586	0
RPL29	0	0.279491	0.999	0.99	0
PSMA4	0	0.27945	0.765	0.567	0
TIMM13	0	0.278486	0.763	0.576	0
MSRB3	0	0.278333	0.445	0.212	0
PABPC4	0	0.276735	0.489	0.258	0
PDHB	0	0.27653	0.684	0.493	0
TK1	0	0.275487	0.285	0.099	0
ITGA4	0	0.274909	0.305	0.092	0
XBP1	0	0.274018	0.611	0.393	0
RANBP1	0	0.273988	0.753	0.57	0
SNRPN	0	0.273938	0.737	0.547	0
EIF3I	0	0.272686	0.766	0.575	0
RPL35A	0	0.271966	0.999	0.986	0
RCN1	0	0.271717	0.833	0.676	0
AURKAIP1	0	0.270659	0.801	0.624	0
PAWR	0	0.269913	0.649	0.434	0
RPS19	0	0.269658	1	0.999	0
MRPL52	0	0.269655	0.675	0.453	0
MAGOH	0	0.269187	0.568	0.353	0
PGK1	0	0.267813	0.722	0.554	0
PRICKLE1	0	0.267634	0.314	0.097	0
STRAP	0	0.267308	0.764	0.583	0
EIF4E2	0	0.267277	0.558	0.334	0
BZW2	0	0.266244	0.359	0.129	0
PPP1CA	0	0.265769	0.679	0.475	0
UQCRC1	0	0.265297	0.667	0.481	0
RPL18	0	0.264996	0.999	0.989	0
PSMD7	0	0.264832	0.774	0.607	0
RPS15	0	0.264666	1	0.995	0
PTMS	0	0.2646	0.978	0.91	0
RBX1	0	0.26446	0.849	0.682	0
GADD45GIP1	0	0.264275	0.843	0.675	0
SINHCAF	0	0.264051	0.36	0.129	0
CDV3	0	0.263783	0.673	0.497	0
CNIH4	0	0.263697	0.613	0.397	0
PSMD8	0	0.263213	0.885	0.741	0
LARP6	0	0.262985	0.447	0.23	0
NTMT1	0	0.262373	0.54	0.313	0
ARPC5L	0	0.261966	0.553	0.342	0
ANXA4	0	0.261275	0.32	0.092	0
SRP14	0	0.260445	0.993	0.949	0
DKC1	0	0.26042	0.469	0.26	0
PSMB6	0	0.25999	0.859	0.702	0
RBM3	0	0.25918	0.691	0.488	0
IKBIP	0	0.259032	0.591	0.381	0
SLC20A1	0	0.259025	0.379	0.165	0
CAPNS1	0	0.258788	0.702	0.499	0
RAC1	0	0.258599	0.934	0.818	0
RPL23	0	0.258534	0.994	0.961	0
HMGB1	0	0.257788	0.994	0.957	0
PLAUR	0	0.256945	0.269	0.079	0
ISOC2	0	0.256941	0.469	0.254	0
PSMC4	0	0.256862	0.679	0.484	0
MCTS1	0	0.256806	0.485	0.266	0
TRMT112	0	0.25657	0.788	0.624	0
YARS	0	0.256454	0.42	0.198	0
PGRMC2	0	0.256363	0.671	0.498	0
GSTO1	0	0.256313	0.616	0.412	0
EPHA2	0	0.256018	0.299	0.079	0
BIRC5	0	0.255743	0.339	0.16	0
PTTG1	0	0.255298	0.563	0.341	0
COX5A	0	0.254821	0.735	0.537	0
LDHB	0	0.254685	0.951	0.864	0
NHP2	0	0.254493	0.66	0.455	0
MRTO4	0	0.254339	0.492	0.287	0
LSM4	0	0.253883	0.717	0.527	0
HIST1H4C	0	0.25371	0.487	0.276	0
HMGB3	0	0.252844	0.577	0.37	0
BIN1	0	0.252594	0.406	0.203	0
SLC25A6	0	0.251843	0.933	0.813	0
TIMM17A	0	0.251173	0.468	0.249	0
GXYLT2	0	0.250904	0.258	0.076	0
MRPS7	0	0.250867	0.607	0.401	0
RPL39	0	0.250303	0.999	0.985	0
OSTC	0	0.250199	0.878	0.739	0
PACSIN3	0	0.250167	0.39	0.176	0
HAP1	0	-0.250722	0.032	0.151	0
PROX1	0	-0.25115	0.049	0.195	0
CTNNA2	0	-0.252715	0.025	0.188	0
ANKS1B	0	-0.252882	0.043	0.18	0
PRSS12	0	-0.25464	0.023	0.151	0
ZNF704	0	-0.255359	0.098	0.247	0
SLITRK5	0	-0.255879	0.091	0.239	0
GAS2L3	0	-0.25647	0.07	0.219	0
PPP2R2B	0	-0.259976	0.086	0.253	0
ECM2	0	-0.260934	0.038	0.209	0
NCKAP5	0	-0.262873	0.053	0.181	0
AC087477.2	0	-0.263876	0.011	0.182	0
CPNE8	0	-0.264734	0.057	0.21	0
ZMYND10	0	-0.265207	0.05	0.213	0
IFIT2	0	-0.266457	0.044	0.197	0
LARGE1	0	-0.267506	0.06	0.216	0
CFAP126	0	-0.268015	0.041	0.202	0
SNCAIP	0	-0.268764	0.076	0.221	0
PLPPR5	0	-0.268785	0.031	0.219	0
LEPR	0	-0.273075	0.068	0.227	0
F3	0	-0.274812	0.078	0.221	0
LMBRD1	0	-0.277626	0.162	0.323	0
LAMA2	0	-0.279192	0.027	0.195	0
RERG	0	-0.279668	0.021	0.202	0
C1S	0	-0.279676	0.021	0.19	0
APP	0	-0.279829	0.868	0.882	0
EN2	0	-0.285829	0.05	0.186	0
ALDH6A1	0	-0.286345	0.169	0.326	0
C21orf62	0	-0.286824	0.072	0.249	0
KCND3	0	-0.286836	0.138	0.295	0
IFIT1	0	-0.287792	0.063	0.204	0
PDE1A	0	-0.288575	0.044	0.225	0
PTPRJ	0	-0.289026	0.096	0.263	0
CPEB2	0	-0.289275	0.1	0.265	0
SOX21	0	-0.289886	0.155	0.32	0
C1orf226	0	-0.291491	0.113	0.285	0
HSP90B1	0	-0.293163	0.916	0.921	0
TMEM200C	0	-0.297756	0.126	0.278	0
GFRA2	0	-0.299558	0.011	0.2	0
MMP15	0	-0.300322	0.159	0.328	0
SOX1	0	-0.301154	0.022	0.232	0
ABAT	0	-0.301879	0.196	0.358	0
TMBIM6	0	-0.303778	0.936	0.926	0
SORBS1	0	-0.304248	0.083	0.264	0
BTBD11	0	-0.304907	0.047	0.247	0
DACH1	0	-0.304994	0.082	0.272	0
NLGN4X	0	-0.305262	0.113	0.283	0
PLEKHA4	0	-0.308022	0.206	0.37	0
ATRX	0	-0.30841	0.706	0.762	0
BAIAP3	0	-0.308437	0.072	0.231	0
SLC4A4	0	-0.309547	0.019	0.184	0
CHST7	0	-0.312603	0.13	0.306	0
SLIT2	0	-0.312815	0.172	0.338	0
KCTD12	0	-0.314251	0.089	0.266	0
DOCK5	0	-0.315159	0.135	0.286	0
MAGI2	0	-0.315811	0.09	0.272	0
NPTX2	0	-0.316672	0.049	0.177	0
TTC3	0	-0.317552	0.857	0.887	0
KLHL4	0	-0.319812	0.072	0.235	0
COX6A1	0	-0.320143	0.958	0.94	0
VCAN	0	-0.320517	0.474	0.659	0
ITM2B	0	-0.320865	0.931	0.93	0
HLA-DRB5	0	-0.322185	0.002	0.102	0
B3GAT1	0	-0.322582	0.07	0.246	0
PIFO	0	-0.32304	0.133	0.315	0
RGMA	0	-0.323454	0.111	0.285	0
TSPAN3	0	-0.323533	0.682	0.732	0
C3orf58	0	-0.324467	0.12	0.307	0
CSF1	0	-0.325154	0.117	0.307	0
DPYSL2	0	-0.325911	0.644	0.723	0
S1PR3	0	-0.326144	0.107	0.283	0
PLCE1	0	-0.327047	0.147	0.32	0
MEGF9	0	-0.327263	0.132	0.327	0
C5orf49	0	-0.329572	0.086	0.28	0
MOK	0	-0.331008	0.117	0.304	0
HMGN3	0	-0.332734	0.663	0.733	0
ADCY2	0	-0.333563	0.117	0.304	0
MLF1	0	-0.333744	0.275	0.43	0
TUBB2A	0	-0.335064	0.933	0.937	0
CACNA1C	0	-0.335624	0.041	0.221	0
H1F0	0	-0.335665	0.036	0.234	0
FAM43A	0	-0.336063	0.138	0.3	0
NR2F2-AS1	0	-0.336465	0.024	0.227	0
CSRP2	0	-0.336492	0.977	0.982	0
MLLT1	0	-0.338934	0.361	0.505	0
CACNG4	0	-0.339165	0.2	0.37	0
ESPN	0	-0.341247	0.016	0.183	0
NOS1AP	0	-0.341626	0.203	0.387	0
DTNA	0	-0.34208	0.121	0.299	0
FMN2	0	-0.343867	0.166	0.363	0
MPC1	0	-0.344795	0.319	0.478	0
RFX4	0	-0.34613	0.304	0.48	0
SSPN	0	-0.346319	0.256	0.421	0
MAP3K13	0	-0.346495	0.014	0.241	0
BBOX1	0	-0.34686	0.051	0.255	0
C1R	0	-0.346925	0.024	0.247	0
TCEAL7	0	-0.347122	0.133	0.335	0
EPN2	0	-0.347702	0.293	0.452	0
MARCKS	0	-0.348696	0.943	0.948	0
HEATR5A	0	-0.349563	0.178	0.366	0
SEMA6D	0	-0.352214	0.06	0.269	0
DNAAF4	0	-0.352224	0.252	0.416	0
BEX4	0	-0.354527	0.64	0.71	0
BCHE	0	-0.354698	0.083	0.304	0
TLE1	0	-0.355179	0.269	0.436	0
HEXA	0	-0.357182	0.545	0.652	0
AL391807.1	0	-0.359716	0.114	0.309	0
C6orf118	0	-0.359752	0.069	0.283	0
XPR1	0	-0.360211	0.168	0.352	0
ST8SIA1	0	-0.361202	0.08	0.294	0
FSTL5	0	-0.361654	0.102	0.298	0
PREX2	0	-0.362385	0.11	0.313	0
PRSS35	0	-0.363102	0.092	0.276	0
PDIA5	0	-0.364635	0.173	0.362	0
ST5	0	-0.364906	0.414	0.553	0
GRIN2B	0	-0.36517	0.022	0.216	0
MTSS1	0	-0.365249	0.029	0.245	0
DCHS1	0	-0.365412	0.359	0.525	0
RDX	0	-0.367078	0.788	0.832	0
EPHA4	0	-0.368801	0.161	0.351	0
CNR1	0	-0.368857	0.034	0.226	0
CTXND1	0	-0.370548	0.005	0.233	0
SLC27A1	0	-0.370682	0.143	0.361	0
IRS2	0	-0.370952	0.525	0.644	0
DPYSL5	0	-0.372193	0.274	0.447	0
GRID2	0	-0.372282	0.093	0.275	0
HES1	0	-0.372934	0.663	0.769	0
SOCS3	0	-0.373427	0.286	0.474	0
SELENOP	0	-0.37362	0.046	0.262	0
CCDC88A	0	-0.375539	0.481	0.608	0
PLPP3	0	-0.378951	0.065	0.297	0
DCLK2	0	-0.378986	0.305	0.473	0
KIAA1549L	0	-0.380322	0.06	0.287	0
GALNT17	0	-0.380618	0.326	0.484	0
PDE4B	0	-0.381088	0.056	0.264	0
HS6ST1	0	-0.381225	0.121	0.352	0
PIR	0	-0.381323	0.143	0.342	0
FNBP1	0	-0.381366	0.292	0.466	0
GYG2	0	-0.381408	0.137	0.35	0
SGCE	0	-0.381995	0.37	0.53	0
ATP1B2	0	-0.383925	0.077	0.318	0
ERBIN	0	-0.384278	0.448	0.578	0
RGS5	0	-0.384305	0.047	0.253	0
AFDN	0	-0.384399	0.417	0.557	0
COL13A1	0	-0.385542	0.024	0.237	0
ZNF106	0	-0.386597	0.455	0.574	0
LRRN2	0	-0.386903	0.083	0.313	0
KAZN	0	-0.387793	0.25	0.443	0
CLSTN1	0	-0.387925	0.563	0.666	0
COL26A1	0	-0.387942	0.227	0.419	0
FRRS1L	0	-0.38818	0.084	0.3	0
SLC1A2	0	-0.388999	0.04	0.239	0
NPAS3	0	-0.391419	0.407	0.572	0
CPD	0	-0.39157	0.307	0.479	0
GRIA4	0	-0.391996	0.049	0.291	0
PSAP	0	-0.394275	0.836	0.881	0
RARRES3	0	-0.39516	0.043	0.286	0
CANX	0	-0.395732	0.891	0.911	0
APLP2	0	-0.396904	0.892	0.914	0
DDX17	0	-0.397563	0.772	0.843	0
PRMT2	0	-0.397667	0.728	0.812	0
CFI	0	-0.398954	0.169	0.362	0
FAM171B	0	-0.400199	0.114	0.337	0
ADD3	0	-0.400422	0.318	0.495	0
JAM2	0	-0.401241	0.407	0.558	0
CHID1	0	-0.401688	0.6	0.7	0
FXYD6	0	-0.401777	0.367	0.52	0
PLD3	0	-0.403461	0.886	0.916	0
KIF1A	0	-0.404286	0.51	0.643	0
CLDN10	0	-0.405683	0.004	0.218	0
ARHGAP21	0	-0.407855	0.436	0.597	0
LRIG1	0	-0.408119	0.197	0.41	0
DPF3	0	-0.409521	0.084	0.309	0
RETREG1	0	-0.409672	0.124	0.34	0
GPRC5B	0	-0.410256	0.222	0.428	0
SLC22A17	0	-0.410373	0.337	0.521	0
MALAT1	0	-0.410731	1	1	0
SOX6	0	-0.410907	0.013	0.213	0
TNFRSF11B	0	-0.411525	0.078	0.301	0
IGFBP2	0	-0.41283	0.999	0.999	0
LAMP1	0	-0.414944	0.833	0.868	0
ANGPTL2	0	-0.416361	0.084	0.265	0
TCTN1	0	-0.416472	0.28	0.485	0
RAB9A	0	-0.417854	0.401	0.551	0
PEA15	0	-0.418225	0.629	0.707	0
SLN	0	-0.419017	0.015	0.154	0
LGALS3BP	0	-0.419364	0.713	0.781	0
RFX3	0	-0.420721	0.177	0.381	0
CALCRL	0	-0.421468	0.059	0.279	0
ITGB8	0	-0.423453	0.473	0.635	0
SLC44A1	0	-0.42359	0.22	0.447	0
ZIC2	0	-0.423594	0.16	0.406	0
SPRY1	0	-0.425469	0.48	0.646	0
JUN	0	-0.425652	0.753	0.831	0
TTYH3	0	-0.426677	0.611	0.708	0
PTPRA	0	-0.42747	0.561	0.681	0
SETBP1	0	-0.428815	0.165	0.405	0
CLDN5	0	-0.429913	0.004	0.172	0
SIPA1L1	0	-0.432716	0.366	0.551	0
PROM1	0	-0.433014	0.209	0.421	0
KIDINS220	0	-0.434578	0.455	0.622	0
SPAG16	0	-0.435124	0.232	0.479	0
PLEKHH2	0	-0.436775	0.063	0.295	0
LAMP2	0	-0.436922	0.633	0.726	0
LTBP3	0	-0.437169	0.414	0.615	0
RNASET2	0	-0.437271	0.147	0.396	0
TUBA1A	0	-0.44006	1	1	0
ERBB4	0	-0.44046	0.22	0.454	0
PLA2G16	0	-0.440743	0.264	0.47	0
TNIK	0	-0.440878	0.163	0.402	0
PON2	0	-0.441919	0.842	0.886	0
RUFY3	0	-0.442449	0.395	0.582	0
IQGAP2	0	-0.443199	0.248	0.447	0
TENM2	0	-0.444065	0.419	0.592	0
PSRC1	0	-0.444458	0.389	0.597	0
RIPOR2	0	-0.448001	0.12	0.374	0
LIFR	0	-0.448765	0.191	0.423	0
LRP1	0	-0.450331	0.615	0.754	0
PLPPR3	0	-0.45111	0.325	0.534	0
KIF1B	0	-0.45345	0.533	0.686	0
SEMA5B	0	-0.454929	0.118	0.36	0
PHLDA1	0	-0.45566	0.629	0.749	0
LRRC4B	0	-0.455791	0.165	0.46	0
RBM6	0	-0.456376	0.462	0.625	0
GDPD2	0	-0.45743	0.12	0.381	0
PEG10	0	-0.45791	0.782	0.836	0
ITGA6	0	-0.458307	0.138	0.378	0
LINC00461	0	-0.459509	0.546	0.685	0
2021-03-06	0	-0.460287	0.536	0.684	0
SOX2	0	-0.460453	0.633	0.767	0
APC2	0	-0.460773	0.148	0.389	0
PODXL	0	-0.460998	0.182	0.42	0
NRP1	0	-0.461416	0.121	0.381	0
HLA-B	0	-0.462886	0.778	0.824	0
TCEAL4	0	-0.465564	0.708	0.785	0
IL13RA2	0	-0.465642	0.059	0.322	0
DAG1	0	-0.467362	0.406	0.594	0
RTN3	0	-0.467542	0.673	0.774	0
SMOC2	0	-0.467811	0.031	0.305	0
CDH13	0	-0.470869	0.26	0.462	0
EGR1	0	-0.475203	0.289	0.456	0
ITSN1	0	-0.478064	0.571	0.715	0
SPTBN1	0	-0.478371	0.663	0.779	0
EMC10	0	-0.478965	0.189	0.51	0
ADAM9	0	-0.479233	0.691	0.796	0
COL12A1	0	-0.479568	0.313	0.531	0
TMTC2	0	-0.481908	0.05	0.332	0
PHKB	0	-0.483062	0.297	0.527	0
APC	0	-0.489599	0.279	0.505	0
HEG1	0	-0.489982	0.382	0.542	0
EPB41L3	0	-0.490608	0.224	0.443	0
SDC3	0	-0.492422	0.212	0.465	0
ITPKB	0	-0.494057	0.225	0.485	0
ARHGAP29	0	-0.49572	0.666	0.79	0
GRIN2A	0	-0.496466	0.073	0.265	0
GSN	0	-0.497448	0.489	0.638	0
CD99	0	-0.497907	0.971	0.982	0
B2M	0	-0.499509	0.991	0.996	0
FHL1	0	-0.500326	0.526	0.708	0
DMD	0	-0.500495	0.079	0.33	0
MAPK10	0	-0.500643	0.185	0.424	0
FRZB	0	-0.501538	0.039	0.233	0
PCDH8	0	-0.504163	0.04	0.236	0
RTN1	0	-0.506837	0.231	0.482	0
SERINC1	0	-0.507259	0.496	0.658	0
FGFR1	0	-0.510148	0.513	0.687	0
EMP2	0	-0.511993	0.35	0.542	0
COL1A2	0	-0.514402	0.181	0.366	0
SEMA6A	0	-0.515535	0.347	0.564	0
SLC1A3	0	-0.516282	0.337	0.555	0
CSRNP3	0	-0.517192	0.193	0.455	0
NAV2	0	-0.523273	0.216	0.489	0
CST3	0	-0.526716	0.843	0.9	0
CD74	0	-0.527737	0.229	0.42	0
SYT11	0	-0.52808	0.53	0.701	0
USP11	0	-0.529341	0.478	0.664	0
FIGN	0	-0.53019	0.206	0.481	0
ZBTB20	0	-0.531157	0.534	0.71	0
GPC4	0	-0.532009	0.595	0.722	0
MAP1B	0	-0.534346	0.956	0.976	0
MMP17	0	-0.534395	0.08	0.349	0
TMEM47	0	-0.534716	0.367	0.583	0
PJA2	0	-0.54027	0.527	0.708	0
POLR2J3.1	0	-0.540718	0.468	0.667	0
TENT5A	0	-0.542075	0.085	0.385	0
GPC3	0	-0.548726	0.057	0.294	0
FIBIN	0	-0.550381	0.018	0.32	0
ARNT2	0	-0.550407	0.161	0.467	0
AC120042.3	0	-0.550458	0.1	0.404	0
ATP2B1	0	-0.551884	0.5	0.666	0
GAP43	0	-0.553626	0.575	0.755	0
TMEM59L	0	-0.563494	0.112	0.442	0
SRGAP1	0	-0.566354	0.383	0.609	0
BEX3	0	-0.566505	0.939	0.972	0
GLG1	0	-0.568989	0.625	0.763	0
EDNRB	0	-0.569342	0.057	0.368	0
ENPP2	0	-0.569882	0.051	0.388	0
INTU	0	-0.574858	0.33	0.576	0
FAM89A	0	-0.576294	0.292	0.528	0
CTNND2	0	-0.577863	0.196	0.499	0
IFI6	0	-0.580103	0.356	0.598	0
KIF5C	0	-0.581004	0.492	0.66	0
SAT1	0	-0.582867	0.5	0.627	0
ACTG2	0	-0.583272	0.403	0.643	0
CRB2	0	-0.588326	0.4	0.667	0
MIR99AHG	0	-0.591321	0.508	0.738	0
NEFL	0	-0.591763	0.17	0.365	0
NEAT1	0	-0.592535	0.466	0.705	0
CEBPD	0	-0.593732	0.273	0.549	0
HTRA1	0	-0.602049	0.626	0.785	0
CCND2	0	-0.604702	0.254	0.492	0
VMP1	0	-0.60482	0.862	0.927	0
CCDC102B	0	-0.605841	0.066	0.339	0
ASGR1	0	-0.606731	0.132	0.463	0
SARAF	0	-0.60972	0.884	0.936	0
ATP1A2	0	-0.610478	0.02	0.293	0
GDF10	0	-0.611254	0.137	0.371	0
SERPINE2	0	-0.611578	0.362	0.539	0
PRDX4	0	-0.611689	0.761	0.847	0
MEG3	0	-0.61458	0	0.157	0
B4GALNT4	0	-0.619734	0.292	0.585	0
ELMOD1	0	-0.62026	0.16	0.44	0
COMT	0	-0.620939	0.285	0.438	0
CTSC	0	-0.62518	0.632	0.78	0
C1orf61	0	-0.626846	0.239	0.418	0
PCDH10	0	-0.627963	0.097	0.442	0
NTRK3	0	-0.629797	0.439	0.681	0
TUBB2B	0	-0.637302	0.967	0.986	0
FZD3	0	-0.641429	0.523	0.763	0
CD44	0	-0.641467	0.806	0.877	0
LAMB2	0	-0.642348	0.489	0.72	0
B4GAT1	0	-0.643759	0.425	0.675	0
PMP22	0	-0.645364	0.817	0.905	0
LRRC4C	0	-0.645838	0.188	0.503	0
RGS6	0	-0.648423	0.075	0.454	0
METRN	0	-0.652882	0.679	0.832	0
WSCD1	0	-0.65453	0.152	0.453	0
ANK2	0	-0.658196	0.283	0.601	0
ZIC1	0	-0.663907	0.026	0.408	0
ID4	0	-0.667461	0.448	0.7	0
DDR1	0	-0.669469	0.648	0.831	0
CCDC144NL-AS1	0	-0.670013	0.203	0.558	0
WSB1	0	-0.672203	0.741	0.882	0
AP1S2	0	-0.674624	0.677	0.812	0
QKI	0	-0.676994	0.743	0.883	0
TIMP2	0	-0.688349	0.785	0.885	0
NKAIN3	0	-0.702437	0.168	0.512	0
LRP2	0	-0.70584	0.061	0.403	0
PLS3	0	-0.706421	0.35	0.607	0
CPAMD8	0	-0.706748	0.012	0.366	0
SRGAP3	0	-0.707339	0.296	0.658	0
LRRIQ1	0	-0.710793	0.159	0.51	0
PCDH9	0	-0.712518	0.295	0.598	0
PPP1CB	0	-0.714685	0.713	0.861	0
CD47	0	-0.726022	0.672	0.821	0
FYN	0	-0.730683	0.455	0.731	0
HLA-DPA1	0	-0.736355	0.114	0.348	0
ITGB4	0	-0.740837	0.258	0.608	0
FGFBP3	0	-0.748285	0.419	0.696	0
PAM	0	-0.76356	0.367	0.685	0
NDFIP1	0	-0.765894	0.733	0.87	0
CRISPLD1	0	-0.790427	0.29	0.638	0
MAP2	0	-0.798414	0.401	0.742	0
NFIA	0	-0.804347	0.283	0.638	0
NETO2	0	-0.813717	0.255	0.573	0
PTX3	0	-0.821357	0.573	0.829	0
PDPN	0	-0.82279	0.426	0.742	0
NOVA1	0	-0.847663	0.243	0.651	0
SMOC1	0	-0.854327	0.007	0.351	0
SLIT1	0	-0.871058	0.024	0.465	0
CAMK2N1	0	-0.892436	0.224	0.637	0
COL11A1	0	-0.911774	0.526	0.789	0
CP	0	-0.913169	0.254	0.711	0
PLTP	0	-0.914173	0.587	0.817	0
DCLK1	0	-0.91598	0.288	0.706	0
HLA-DRA	0	-0.926691	0.387	0.712	0
WLS	0	-0.936186	0.751	0.943	0
DST	0	-0.937056	0.795	0.946	0
FBLN5	0	-0.940532	0.216	0.622	0
SNTG1	0	-0.949696	0.225	0.612	0
GRIA1	0	-0.972406	0.325	0.738	0
IFITM1	0	-0.974585	0.05	0.552	0
SYNM	0	-0.976341	0.258	0.661	0
NR2F2	0	-0.996588	0.436	0.75	0
GFAP	0	-1.01255	0.06	0.453	0
FABP7	0	-1.03843	0.889	0.976	0
NTRK2	0	-1.06234	0.526	0.825	0
TFPI	0	-1.07948	0.168	0.572	0
ATP1B1	0	-1.11217	0.271	0.679	0
NR2F1	0	-1.19619	0.49	0.803	0
SPOCK2	0	-1.2233	0.086	0.633	0
MLC1	0	-1.23286	0.257	0.749	0
CPE	0	-1.24849	0.662	0.901	0
PI15	0	-1.25081	0.141	0.629	0
COL3A1	0	-1.2871	0.309	0.81	0
C1QL1	0	-1.38638	0.263	0.784	0
GPM6A	0	-1.4242	0.289	0.816	0
TTYH1	0	-1.44149	0.364	0.867	0
IFITM2	0	-1.44789	0.218	0.797	0
SPARCL1	0	-1.52033	0.166	0.792	0
S100B	0	-1.56961	0.481	0.952	0
IFITM3	0	-1.5748	0.512	0.977	0
PTPRZ1	0	-1.69096	0.274	0.891	0
CLU	0	-1.72787	0.707	0.983	0
A2M	0	-1.75527	0.831	0.999	0
LY6H	0	-1.96048	0.245	0.936	0
PTN	0	-1.99822	0.888	1	0
GPM6B	0	-2.04487	0.777	0.991	0
STAG2	5.46e-308	-0.355195	0.372	0.509	1.26e-303
SRSF7	1.92e-304	0.257552	0.796	0.635	4.42e-300
MTCL1	4.76e-304	-0.351489	0.265	0.418	1.1e-299
IFT57	1.16e-302	-0.358152	0.452	0.572	2.66e-298
BMP7	2.43e-301	-0.324357	0.277	0.43	5.61e-297
PIK3R1	3.15e-301	-0.287259	0.135	0.282	7.27e-297
NTN1	7.07e-300	-0.376393	0.293	0.439	1.63e-295
FEZ1	7.23e-299	-0.301682	0.682	0.733	1.67e-294
FOXJ1	5.44e-297	-0.258127	0.125	0.273	1.26e-292
TMED10	7.93e-297	-0.282426	0.753	0.78	1.83e-292
TSPAN11	9.08e-297	-0.26202	0.135	0.284	2.09e-292
KIAA1958	3.93e-293	-0.275532	0.148	0.298	9.07e-289
CDH6	6.27e-293	-0.486511	0.336	0.467	1.45e-288
STIM2	4.48e-290	-0.323625	0.204	0.353	1.03e-285
SOX9	4.78e-288	-0.332008	0.3	0.448	1.1e-283
OGFRL1	6.2e-288	-0.255979	0.117	0.259	1.43e-283
RALGPS2	7.99e-287	-0.302135	0.205	0.356	1.84e-282
NBEA	5.08e-285	-0.31827	0.228	0.38	1.17e-280
STK33	1.14e-284	-0.297558	0.176	0.325	2.63e-280
MID1	3.78e-281	-0.389125	0.368	0.501	8.72e-277
MCC	5.69e-281	-0.306669	0.163	0.308	1.31e-276
COL4A5	6.73e-281	-0.301667	0.205	0.356	1.55e-276
HMGCS1	9.78e-280	-0.37527	0.572	0.668	2.25e-275
CETN2	1.38e-279	-0.342112	0.525	0.625	3.19e-275
SPATA6	3.26e-279	-0.317494	0.132	0.274	7.51e-275
SORT1	3.72e-278	-0.328056	0.547	0.64	8.57e-274
IQCK	4.62e-276	-0.28413	0.182	0.332	1.07e-271
TMBIM4	3.34e-274	-0.320743	0.516	0.615	7.7e-270
IDH2	1.22e-273	-0.338733	0.623	0.678	2.81e-269
ARHGAP5	3.16e-273	-0.310702	0.311	0.45	7.3e-269
PCDHGA10	3.46e-272	-0.259335	0.076	0.201	7.97e-268
MAP1A	6.63e-270	-0.311625	0.43	0.556	1.53e-265
ATP6AP2	1.3e-269	-0.271604	0.763	0.788	3e-265
SERINC5	2.08e-267	-0.266644	0.111	0.243	4.8e-263
SRD5A1	1.73e-265	-0.269346	0.181	0.322	3.99e-261
COLGALT2	5.19e-265	-0.273095	0.104	0.233	1.2e-260
ZNRF3	7.6e-264	-0.276623	0.173	0.313	1.75e-259
THBS1	2.62e-261	0.286112	0.545	0.367	6.04e-257
DYNC2H1	3.22e-260	-0.300612	0.24	0.386	7.42e-256
SCG2	3.54e-260	-0.47354	0.157	0.299	8.16e-256
NAGLU	4.4e-260	-0.303922	0.339	0.469	1.02e-255
HLA-DPB1	1.05e-258	-0.421898	0.098	0.226	2.43e-254
FNDC4	7.11e-258	-0.325796	0.384	0.509	1.64e-253
MAGEH1	4.64e-257	-0.287881	0.277	0.419	1.07e-252
ADGRV1	1.54e-256	-0.535591	0.249	0.377	3.54e-252
HLA-DMA	4.17e-256	-0.391388	0.137	0.274	9.62e-252
GNG12	9.34e-256	-0.318268	0.393	0.507	2.15e-251
RSRP1	3.09e-255	-0.327987	0.503	0.612	7.13e-251
MEGF8	5.22e-255	-0.305834	0.369	0.497	1.2e-250
SYT1	2.67e-252	-0.391469	0.394	0.521	6.15e-248
GRN	1.07e-251	-0.26311	0.748	0.776	2.47e-247
AGAP1	3.54e-250	-0.259968	0.178	0.316	8.17e-246
TAX1BP1	6.44e-249	-0.299382	0.652	0.702	1.48e-244
LIPA	2.72e-245	-0.298756	0.218	0.35	6.27e-241
CTNNA1	3.78e-245	-0.271642	0.718	0.746	8.71e-241
SCD	1.08e-244	-0.318241	0.762	0.786	2.48e-240
SLCO3A1	2.53e-244	-0.324428	0.237	0.371	5.83e-240
FTX	2.03e-243	-0.378852	0.378	0.507	4.68e-239
GOLM1	3.19e-242	-0.308577	0.58	0.648	7.35e-238
ASAH1	1.8e-240	0.293486	0.762	0.638	4.15e-236
LHFPL6	7.01e-240	-0.36795	0.474	0.562	1.62e-235
KLF6	1.67e-239	-0.296438	0.634	0.728	3.84e-235
DUSP6	2.25e-239	-0.255441	0.112	0.239	5.19e-235
RNF13	5.41e-237	-0.295515	0.334	0.459	1.25e-232
AUTS2	5.5e-237	-0.330551	0.442	0.558	1.27e-232
NCALD	3.23e-236	-0.280065	0.193	0.328	7.45e-232
ZFP36L2	2.82e-233	-0.303656	0.381	0.513	6.51e-229
MIAT	8.83e-233	-0.324846	0.18	0.321	2.04e-228
SLC35F6	2.1e-230	-0.298871	0.288	0.412	4.83e-226
LINC00632	1.54e-228	-0.341773	0.238	0.371	3.55e-224
SLC35F1	2.08e-226	-0.257701	0.217	0.35	4.79e-222
JPX	6.59e-226	-0.341107	0.358	0.482	1.52e-221
ARGLU1	1.18e-225	-0.315184	0.715	0.764	2.72e-221
ITFG1	2.27e-225	-0.291665	0.354	0.472	5.23e-221
TCF7L2	2.72e-224	-0.297245	0.307	0.435	6.26e-220
SLC12A2	9.13e-223	-0.293783	0.255	0.381	2.11e-218
TMEM9B	1.99e-222	-0.308458	0.511	0.589	4.59e-218
EFHC1	9.91e-221	-0.305879	0.389	0.506	2.28e-216
PNISR	3.54e-219	-0.275978	0.779	0.821	8.17e-215
N4BP2	3.13e-215	-0.256502	0.193	0.321	7.23e-211
TMEM67	6.04e-214	-0.279959	0.217	0.347	1.39e-209
MICAL3	2.51e-213	-0.261288	0.193	0.32	5.79e-209
IQSEC1	3.14e-213	-0.284317	0.248	0.371	7.24e-209
HCFC1R1	7.88e-213	-0.283465	0.334	0.46	1.82e-208
LUC7L3	8.29e-213	-0.273859	0.808	0.841	1.91e-208
P4HTM	2.37e-212	-0.27825	0.424	0.533	5.48e-208
NEO1	1.04e-209	-0.258028	0.224	0.349	2.4e-205
PALMD	2.87e-209	-0.250496	0.151	0.275	6.62e-205
WRB	3.01e-207	-0.28071	0.37	0.485	6.95e-203
KIAA1109	3.82e-207	-0.276342	0.279	0.403	8.81e-203
NMB	3.9e-205	-0.336103	0.215	0.336	9e-201
TNRC6B	7.41e-205	-0.287065	0.601	0.67	1.71e-200
COL4A3BP	2.05e-204	-0.295163	0.28	0.397	4.72e-200
GPAA1	5.08e-203	-0.283153	0.604	0.656	1.17e-198
SERPING1	3.5e-200	-0.269635	0.255	0.377	8.07e-196
PFN2	3.51e-200	-0.286172	0.546	0.615	8.09e-196
SFXN5	5.42e-200	-0.278674	0.265	0.389	1.25e-195
TPP1	6.45e-200	-0.263514	0.269	0.389	1.49e-195
TCEAL3	1.3e-198	-0.306688	0.328	0.438	2.99e-194
IDS	4.85e-197	-0.280116	0.523	0.607	1.12e-192
DGCR2	1.53e-196	-0.257543	0.313	0.426	3.53e-192
PCGF5	2.51e-196	-0.256031	0.237	0.357	5.8e-192
COL4A2	2.59e-195	0.258184	0.894	0.837	5.96e-191
RND2	1.83e-193	-0.282132	0.257	0.377	4.23e-189
SPRY2	2.98e-192	-0.271826	0.283	0.403	6.88e-188
SPTAN1	3.25e-192	-0.269708	0.641	0.691	7.49e-188
PLCB1	1.28e-190	-0.26099	0.237	0.359	2.95e-186
PPP2CB	2.08e-189	-0.275016	0.56	0.619	4.81e-185
AKAP13	2.8e-187	-0.283046	0.473	0.561	6.46e-183
DOCK7	3.9e-187	-0.276288	0.311	0.427	9e-183
APCDD1	4.83e-185	-0.278016	0.112	0.22	1.11e-180
GDI1	9.86e-185	-0.269866	0.393	0.496	2.27e-180
NRBP2	3.91e-184	-0.284699	0.244	0.361	9.01e-180
MAGT1	1.28e-183	-0.273185	0.393	0.49	2.96e-179
CELSR1	1.79e-180	-0.275821	0.399	0.498	4.13e-176
JAKMIP2	2.74e-180	-0.253216	0.275	0.392	6.32e-176
SPG7	1.2e-178	-0.289489	0.546	0.622	2.76e-174
NOTCH1	1.1e-177	-0.284827	0.378	0.484	2.53e-173
STAT3	1.4e-176	-0.270694	0.487	0.572	3.22e-172
UBA1	1.93e-176	-0.289558	0.5	0.577	4.44e-172
SPAG9	3.11e-176	-0.274418	0.555	0.626	7.18e-172
ADGRG1	1.63e-175	-0.270639	0.219	0.333	3.75e-171
PCDHB2	4.4e-175	-0.26511	0.27	0.382	1.01e-170
SLC1A4	2.06e-171	-0.267489	0.177	0.283	4.76e-167
HLA-DRB1	3.95e-170	0.324708	0.273	0.153	9.1e-166
ABCA1	9.09e-169	-0.298703	0.329	0.438	2.1e-164
PTGFRN	2.08e-162	-0.265943	0.346	0.441	4.81e-158
HIPK2	3.68e-162	-0.259723	0.329	0.429	8.49e-158
PCDH7	1.52e-160	-0.25848	0.256	0.364	3.5e-156
IRS1	5.85e-160	-0.25395	0.34	0.443	1.35e-155
PCMTD1	3.49e-157	-0.280095	0.265	0.369	8.05e-153
IER5	4e-157	-0.274689	0.436	0.519	9.22e-153
PLEKHA5	4.83e-157	-0.280824	0.416	0.499	1.11e-152
FOS	5.24e-156	-0.365453	0.4	0.495	1.21e-151
PBX1	2.84e-155	-0.261255	0.503	0.579	6.54e-151
RGMB	4.86e-155	-0.272556	0.216	0.319	1.12e-150
NFIX	4.25e-154	-0.260409	0.552	0.616	9.79e-150
SESN3	1.43e-153	-0.26094	0.323	0.426	3.3e-149
UPP1	4e-150	-0.302386	0.417	0.498	9.24e-146
SYNE2	4.48e-150	-0.298279	0.372	0.471	1.03e-145
DOK5	7.76e-150	-0.259032	0.418	0.506	1.79e-145
SCPEP1	1.26e-149	-0.25301	0.376	0.463	2.9e-145
LIMCH1	1.08e-147	-0.260566	0.428	0.523	2.48e-143
COL27A1	4.49e-147	-0.339905	0.252	0.357	1.04e-142
AHNAK	7.04e-143	-0.278911	0.576	0.617	1.62e-138
LPL	1.05e-140	-0.280734	0.174	0.273	2.43e-136
MDM4	5.68e-138	-0.279507	0.375	0.465	1.31e-133
ZEB1	8.5e-135	-0.262799	0.446	0.523	1.96e-130
COL6A1	9.68e-134	-0.282689	0.667	0.728	2.23e-129
ITGA7	1.29e-133	-0.262289	0.229	0.325	2.98e-129
TCEAL8	4.14e-133	-0.261566	0.547	0.592	9.54e-129
CHD1	9.59e-131	-0.258897	0.411	0.486	2.21e-126
FBN2	1.94e-129	-0.288663	0.341	0.423	4.47e-125
ECI2	2.38e-125	-0.258224	0.439	0.51	5.5e-121
MSMO1	4.78e-125	-0.25937	0.627	0.657	1.1e-120
HLA-E	4.48e-123	-0.262843	0.426	0.49	1.03e-118
KIF21A	3.18e-122	-0.261236	0.299	0.382	7.32e-118
ANKRD12	5.86e-121	-0.250988	0.459	0.527	1.35e-116
SLC5A3	1.01e-113	-0.252615	0.274	0.357	2.34e-109
COL4A1	1.69e-110	0.251533	0.916	0.865	3.91e-106
BAALC	1.25e-109	-0.273524	0.291	0.368	2.89e-105
DNM1	3.39e-99	-0.282764	0.283	0.358	7.81e-95
SFRP1	5.91e-95	-0.406868	0.347	0.403	1.36e-90
IDH1	8.08e-88	-0.261833	0.396	0.456	1.86e-83
TMEM132A	1.51e-73	-0.252897	0.614	0.633	3.47e-69
