# Supplementary material for: Single-nuclei transcriptome analysis of Huntington disease iPSC and mouse astrocytes implicates maturation and functional deficits
Source: iScience. 2022 Dec 6;26(1):105732. doi: 10.1016/j.isci.2022.105732 (PMC9800269; doi:10.1016/j.isci.2022.105732)
Supplement: Data S2. List of significant differentially expressed genes from R6/2 astrocytes (striatal and cortical at 12 weeks and 8 weeks) compared to NT astrocytes, related to STAR Methods and results [file mmc6.xlsx]

## Sheet: 12wks striatal
Gene	p_val	avg_logFC	pct.1	pct.2	p_val_adj
Farp1	2.83134e-87	-0.602529	0.816	0.957	7.92718e-83
Slc1a2	5.26103e-81	-0.592986	0.929	0.993	1.47298e-76
Qk	2.45904e-80	-0.457142	0.955	0.989	6.88482e-76
Gm3764	7.7379e-73	-0.477757	0.932	0.982	2.16646e-68
Atp1a2	7.14541e-69	-0.482505	0.815	0.961	2.00057e-64
Etnppl	3.90768e-61	-0.952992	0.088	0.379	1.09407e-56
Lsamp	1.85111e-59	-0.272468	0.996	1	5.18273e-55
Cables1	1.33192e-55	-0.716223	0.321	0.625	3.72911e-51
Ttyh1	2.01604e-48	-0.467717	0.672	0.858	5.64451e-44
Sparcl1	2.15834e-46	-0.467048	0.744	0.9	6.04291e-42
Hif3a	5.9438e-44	-0.685238	0.183	0.442	1.66414e-39
Mical2	1.33204e-43	-0.529697	0.448	0.691	3.72943e-39
Abca1	7.53435e-43	0.470645	0.826	0.631	2.10947e-38
Gria2	8.00819e-43	-0.43199	0.81	0.919	2.24213e-38
Acsl3	1.42172e-40	-0.474525	0.591	0.801	3.98054e-36
Glul	2.94927e-40	-0.534991	0.439	0.694	8.25737e-36
Phkg1	1.0012e-39	-0.461585	0.661	0.842	2.80317e-35
Pitpnc1	3.32512e-39	-0.434358	0.934	0.97	9.30967e-35
Kcnn2	4.63283e-39	-0.626981	0.407	0.637	1.2971e-34
Zbtb16	7.58202e-37	-0.749091	0.122	0.337	2.12281e-32
Polr2a	1.21894e-36	0.624674	0.377	0.149	3.41278e-32
Slc4a4	2.78812e-36	-0.379846	0.91	0.954	7.80617e-32
Tpk1	4.59042e-36	0.623956	0.362	0.133	1.28523e-31
D030047H15Rik	1.06349e-34	-0.510537	0.294	0.524	2.97755e-30
Igsf8	3.2079e-34	-0.447691	0.433	0.649	8.98146e-30
Paqr8	1.49297e-33	-0.483229	0.493	0.706	4.18003e-29
Ntsr2	2.57984e-33	-0.45106	0.45	0.671	7.22303e-29
Mertk	2.60217e-33	-0.454029	0.741	0.856	7.28554e-29
Csrp1	2.35582e-32	-0.47283	0.458	0.673	6.59583e-28
Rnf121	5.60605e-32	-0.651153	0.374	0.556	1.56958e-27
Grin2c	4.01087e-31	-0.498586	0.276	0.496	1.12296e-26
Gm12695	4.17349e-30	0.353048	0.118	0.001	1.16849e-25
Plpp3	5.91914e-30	-0.266764	0.849	0.963	1.65724e-25
Camk2g	1.77152e-29	-0.39555	0.657	0.806	4.95991e-25
Mapk4	5.18503e-29	-0.418504	0.607	0.774	1.4517e-24
Agbl4	7.64212e-29	0.575033	0.544	0.325	2.13964e-24
Htra1	6.14079e-28	-0.436453	0.535	0.701	1.7193e-23
Guf1	8.519e-28	0.504144	0.34	0.147	2.38515e-23
Gm26704	2.34361e-27	-0.427207	0.435	0.639	6.56163e-23
Tspan7	4.33209e-27	-0.393148	0.685	0.821	1.2129e-22
Tra2a	5.03336e-27	0.425644	0.777	0.609	1.40924e-22
Nwd1	8.53372e-27	-0.364351	0.557	0.768	2.38927e-22
Angpt1	1.01158e-26	0.516473	0.212	0.056	2.83223e-22
Phka1	8.19016e-26	-0.444914	0.586	0.715	2.29308e-21
Fgf14	1.40265e-25	0.320252	0.947	0.924	3.92713e-21
Ntrk2	3.82315e-25	-0.32281	0.905	0.95	1.07041e-20
Ndrg2	3.1555e-24	-0.394264	0.499	0.672	8.83478e-20
Sncaip	7.61199e-24	0.488988	0.369	0.175	2.1312e-19
Ddx5	1.23692e-23	0.317112	0.902	0.814	3.46312e-19
Fam107a	3.09309e-23	-0.434815	0.16	0.332	8.66003e-19
Myrip	9.07188e-23	-0.416426	0.23	0.413	2.53995e-18
2019-03-03	3.8287e-22	0.462544	0.375	0.189	1.07196e-17
Trim9	4.78801e-22	-0.309231	0.742	0.845	1.34055e-17
Sctr	1.93026e-21	0.367042	0.158	0.037	5.40435e-17
Sox5	3.99855e-21	0.305304	0.866	0.782	1.11951e-16
Pde10a	6.36719e-21	-0.814682	0.14	0.295	1.78269e-16
Agt	1.06461e-20	-0.431925	0.05	0.173	2.98068e-16
Gm4876	1.48908e-20	0.470054	0.301	0.14	4.16914e-16
Camk2d	1.4977e-20	0.344742	0.745	0.607	4.19325e-16
F3	1.63462e-20	-0.40317	0.451	0.612	4.57662e-16
Nebl	1.70394e-20	-0.357419	0.647	0.767	4.7707e-16
Sat1	2.04334e-20	-0.400858	0.294	0.47	5.72095e-16
Clmn	4.37332e-20	-0.342784	0.474	0.659	1.22444e-15
Ccnd3	7.23031e-20	-0.455519	0.272	0.444	2.02434e-15
Naaladl2	7.76483e-20	0.411474	0.625	0.45	2.174e-15
Gm44151	8.20812e-20	-0.400102	0.251	0.421	2.29811e-15
Glud1	1.19122e-19	-0.300672	0.708	0.828	3.33519e-15
Sgcd	3.697e-19	0.687718	0.414	0.254	1.03508e-14
Galnt18	6.25065e-19	-0.538853	0.267	0.425	1.75006e-14
Ptprk	7.81644e-19	0.397706	0.199	0.07	2.18845e-14
Slc25a21	9.63325e-19	0.447167	0.375	0.205	2.69712e-14
Cst3	1.30449e-18	-0.288898	0.707	0.841	3.65231e-14
Sema6a	2.05847e-18	0.414113	0.376	0.208	5.76331e-14
Gjb6	2.58336e-18	-0.376358	0.124	0.266	7.2329e-14
Phactr3	2.69799e-18	-0.297928	0.615	0.751	7.55382e-14
Sfmbt2	3.3477e-18	0.347655	0.191	0.066	9.37289e-14
Itih3	4.58396e-18	-0.632179	0.254	0.39	1.28342e-13
Ldlr	8.58137e-18	-0.320013	0.085	0.215	2.40261e-13
A930015D03Rik	1.12051e-17	0.328694	0.332	0.171	3.13719e-13
Lrig1	1.21235e-17	-0.446568	0.464	0.594	3.39433e-13
Ddx60	2.26888e-17	0.253655	0.109	0.019	6.35241e-13
Fam20a	3.19558e-17	-0.343356	0.435	0.596	8.94699e-13
Slc6a11	6.36964e-17	-0.533107	0.609	0.696	1.78337e-12
Gm6277	6.88159e-17	-0.404473	0.111	0.244	1.92671e-12
Plcb1	8.33722e-17	-0.329147	0.812	0.893	2.33426e-12
Metap1d	8.65934e-17	0.360642	0.44	0.271	2.42444e-12
5031439G07Rik	1.15935e-16	-0.431803	0.364	0.511	3.24595e-12
Mmd2	1.21959e-16	-0.269294	0.636	0.771	3.4146e-12
Creb5	1.29333e-16	0.368135	0.163	0.053	3.62108e-12
Cadm1	1.46929e-16	-0.262836	0.92	0.938	4.11372e-12
Ubb	1.98282e-16	0.320748	0.429	0.261	5.55151e-12
Adrbk2	2.29714e-16	-0.257342	0.681	0.801	6.43152e-12
Gm12239	5.05539e-16	-0.335484	0.43	0.602	1.41541e-11
4930578G10Rik	6.6624e-16	-0.381428	0.091	0.212	1.86534e-11
Daam2	6.84061e-16	-0.270605	0.521	0.674	1.91523e-11
Trpm3	7.42491e-16	-0.28475	0.907	0.944	2.07883e-11
Zfp950	1.15593e-15	0.336512	0.504	0.349	3.23637e-11
Acss2	1.53322e-15	-0.304918	0.115	0.243	4.29272e-11
Rmst	1.68406e-15	-0.416485	0.492	0.624	4.71503e-11
Robo2	3.79267e-15	0.421379	0.445	0.303	1.06187e-10
4930448N21Rik	6.84136e-15	-0.289669	0.553	0.671	1.91544e-10
2310022B05Rik	9.26493e-15	-0.349684	0.15	0.275	2.594e-10
Lhfp	1.01281e-14	-0.446691	0.663	0.728	2.83567e-10
Trim2	1.114e-14	0.342322	0.476	0.322	3.11898e-10
Gm13872	1.62402e-14	-0.291388	0.099	0.217	4.54693e-10
Akt3	1.72336e-14	0.268463	0.777	0.675	4.82506e-10
Dclk1	1.81196e-14	-0.297187	0.731	0.801	5.07313e-10
Ahcyl1	1.90334e-14	-0.284746	0.512	0.647	5.32897e-10
Dpyd	2.17744e-14	0.357015	0.532	0.384	6.09639e-10
Ogt	2.53907e-14	0.283406	0.799	0.691	7.10888e-10
Arid5b	2.73065e-14	0.377373	0.339	0.202	7.64527e-10
Atp9a	3.70584e-14	0.270231	0.174	0.067	1.03756e-09
Gm9925	4.09769e-14	-0.337078	0.222	0.355	1.14727e-09
Msmo1	4.54226e-14	-0.336756	0.109	0.225	1.27174e-09
Adcy2	6.51123e-14	-0.274535	0.673	0.771	1.82301e-09
Mycbp	6.70086e-14	0.313041	0.313	0.176	1.87611e-09
Vegfa	6.72823e-14	-0.34541	0.279	0.414	1.88377e-09
Ccdc148	7.44915e-14	0.364237	0.246	0.125	2.08561e-09
Wnk2	8.19249e-14	-0.354329	0.497	0.606	2.29373e-09
Mob3b	8.57179e-14	0.379757	0.182	0.075	2.39993e-09
Tsc22d3	9.36445e-14	-0.362024	0.094	0.203	2.62186e-09
Padi2	1.0323e-13	-0.391583	0.111	0.223	2.89025e-09
L3mbtl3	1.12832e-13	0.345182	0.492	0.34	3.15907e-09
Eps8	1.19635e-13	-0.30836	0.542	0.673	3.34955e-09
Nt5c2	1.55305e-13	-0.282339	0.413	0.555	4.34822e-09
Gm26835	2.13135e-13	-0.325169	0.312	0.447	5.96735e-09
Kank1	2.2331e-13	-0.26531	0.495	0.638	6.25223e-09
Gm26843	2.82579e-13	-0.294113	0.268	0.416	7.91165e-09
Smox	4.78144e-13	-0.286104	0.25	0.386	1.33871e-08
9530026P05Rik	4.80978e-13	0.374304	0.413	0.273	1.34664e-08
Nkx6-2	9.46254e-13	-0.301974	0.035	0.113	2.64932e-08
Kif21a	9.57849e-13	0.252704	0.643	0.483	2.68178e-08
Snhg20	1.41843e-12	0.266152	0.282	0.155	3.97133e-08
Ifi27	1.60762e-12	0.3118	0.228	0.115	4.50103e-08
Rapgef3	1.78034e-12	-0.301632	0.383	0.506	4.98458e-08
Prodh	2.03841e-12	-0.303022	0.264	0.394	5.70713e-08
Rtn1	2.07809e-12	0.286057	0.482	0.34	5.81823e-08
2210408I21Rik	2.10105e-12	0.287803	0.48	0.336	5.88251e-08
Chuk	2.14957e-12	0.302495	0.352	0.223	6.01836e-08
Bcl6	3.06167e-12	-0.344844	0.221	0.34	8.57207e-08
Pnpla7	3.28743e-12	-0.309162	0.456	0.564	9.20415e-08
Nrxn3	3.32226e-12	0.304966	0.852	0.795	9.30165e-08
Hmgn3	4.231e-12	-0.282886	0.298	0.43	1.18459e-07
Tlcd1	4.37469e-12	-0.256549	0.098	0.201	1.22483e-07
Pitpnm2	4.85298e-12	-0.327907	0.24	0.359	1.35874e-07
Lamp2	4.98482e-12	0.278296	0.511	0.372	1.39565e-07
Vit	5.01481e-12	0.27849	0.235	0.119	1.40405e-07
Sox5os4	5.24732e-12	0.267063	0.128	0.044	1.46914e-07
Fads1	6.51e-12	-0.304314	0.189	0.308	1.82267e-07
Cep85l	8.58656e-12	-0.275971	0.576	0.676	2.40406e-07
Col4a5	8.76463e-12	0.269223	0.252	0.133	2.45392e-07
Dgki	1.12648e-11	0.277176	0.481	0.341	3.15392e-07
Grin2b	1.30652e-11	0.282958	0.568	0.42	3.65801e-07
Gnao1	1.36402e-11	-0.260448	0.743	0.784	3.81898e-07
Sema5b	1.7674e-11	0.310182	0.205	0.102	4.94837e-07
Cox7b	1.91362e-11	0.263865	0.249	0.137	5.35775e-07
Gm21954	2.04719e-11	-0.277877	0.186	0.304	5.73173e-07
Ccdc80	2.24495e-11	0.256426	0.211	0.108	6.2854e-07
Hes5	2.25905e-11	-0.346729	0.346	0.461	6.32488e-07
Sema4a	2.33633e-11	-0.27116	0.187	0.301	6.54125e-07
Mllt3	2.35543e-11	0.286835	0.496	0.359	6.59473e-07
Ubash3b	2.38592e-11	0.338032	0.291	0.173	6.68011e-07
Sepp1	2.4196e-11	-0.295398	0.141	0.243	6.77439e-07
Aldoc	2.5952e-11	-0.29733	0.203	0.315	7.26605e-07
Cmtm5	3.31619e-11	-0.27692	0.173	0.287	9.28468e-07
Sulf1	4.30758e-11	0.299766	0.113	0.038	1.20604e-06
A330093E20Rik	4.87628e-11	-0.270878	0.116	0.222	1.36526e-06
Prdm11	5.75238e-11	0.251349	0.168	0.075	1.61055e-06
Cpq	7.00959e-11	0.287237	0.605	0.483	1.96254e-06
Crebzf	7.35964e-11	0.263899	0.427	0.295	2.06055e-06
Slc38a1	8.0093e-11	0.318314	0.172	0.079	2.24244e-06
Aifm3	8.25069e-11	-0.254174	0.28	0.402	2.31003e-06
Rgs7	9.29093e-11	0.294255	0.763	0.692	2.60128e-06
Gm2163	1.24943e-10	-0.304535	0.139	0.242	3.49816e-06
Igf2bp3	1.45621e-10	0.3253	0.315	0.202	4.0771e-06
Pign	1.74677e-10	0.255878	0.276	0.163	4.89061e-06
Gabra2	1.86031e-10	0.291603	0.426	0.309	5.20848e-06
Hspa8	1.98426e-10	0.259164	0.288	0.173	5.55553e-06
Trp53bp2	2.01557e-10	-0.291069	0.266	0.38	5.6432e-06
Cntn1	2.62212e-10	-0.309445	0.389	0.513	7.34141e-06
Cdh13	2.93217e-10	0.287537	0.212	0.112	8.20948e-06
Tef	4.74174e-10	-0.251507	0.36	0.466	1.32759e-05
Kdm5b	5.59814e-10	-0.295627	0.413	0.518	1.56737e-05
Arhgef28	5.95317e-10	-0.32247	0.112	0.202	1.66677e-05
Nxn	8.06404e-10	-0.298656	0.571	0.663	2.25777e-05
Emx2os	1.31238e-09	-0.312022	0.19	0.291	3.67441e-05
Kcnq1ot1	1.82021e-09	0.323538	0.404	0.29	5.09623e-05
Acyp2	1.8449e-09	0.256521	0.522	0.393	5.16536e-05
Mok	2.52057e-09	0.263637	0.211	0.117	7.05708e-05
Maml3	3.47277e-09	0.294818	0.258	0.158	9.72307e-05
Cacna1a	3.64755e-09	0.288548	0.323	0.214	0.000102124
Atp5o	3.66974e-09	-0.250078	0.609	0.682	0.000102745
Lrrc8c	3.7491e-09	-0.264283	0.085	0.167	0.000104967
Cyp4f15	6.62869e-09	-0.256747	0.178	0.274	0.00018559
Ednrb	9.70636e-09	-0.25599	0.363	0.469	0.000271759
Spag16	1.00202e-08	0.407227	0.175	0.092	0.000280546
Folh1	1.1079e-08	-0.270574	0.185	0.282	0.000310189
Slc7a10	1.18862e-08	-0.255333	0.444	0.537	0.000332791
Zcchc16	1.54971e-08	0.340792	0.135	0.063	0.000433887
Aig1	2.14846e-08	0.252405	0.382	0.274	0.000601525
Gabbr2	2.36847e-08	-0.289131	0.409	0.499	0.000663124
Stat1	2.46288e-08	0.273696	0.138	0.066	0.000689558
Sycp2	4.82542e-08	-0.268027	0.294	0.388	0.00135102
A230009B12Rik	6.27913e-08	-0.301659	0.139	0.222	0.00175803
Fry	6.34259e-08	-0.363525	0.582	0.639	0.0017758
Gm11713	6.69312e-08	-0.264984	0.257	0.351	0.00187394
Dab1	7.90711e-08	-0.250196	0.634	0.708	0.00221383
Plp1	8.05904e-08	-0.264558	0.171	0.259	0.00225637
Pde1c	8.6444e-08	0.303234	0.257	0.169	0.00242026
Neat1	9.13995e-08	-0.262027	0.14	0.225	0.002559
Usp53	9.33147e-08	-0.298338	0.332	0.425	0.00261262
Pipox	1.81465e-07	-0.251324	0.113	0.189	0.00508064
Gm15520	2.91201e-07	-0.260298	0.155	0.237	0.00815304
Gm16168	7.78308e-07	-0.353019	0.34	0.417	0.0217911
Sorbs1	9.30846e-07	-0.274324	0.69	0.719	0.0260618
Gpr158	1.04199e-06	-0.280336	0.206	0.286	0.0291736
Igfbp5	1.33805e-06	-0.250496	0.08	0.142	0.0374629
Egfem1	1.56858e-06	-0.298026	0.154	0.229	0.0439171
Adgrv1	2.05729e-06	0.287332	0.135	0.074	0.0576
Ccdc85a	2.06344e-06	-0.274625	0.61	0.668	0.0577721
Erc2	2.25573e-06	0.260813	0.292	0.211	0.063156
Sparc	2.59817e-06	-0.271625	0.161	0.233	0.0727436

## Sheet: 12wks cortical
Gene	p_val	avg_logFC	pct.1	pct.2	p_val_adj
Slc1a2	6.43419e-33	-0.588932	0.92	0.99	1.80145e-28
Farp1	6.20028e-29	-0.690642	0.728	0.899	1.73596e-24
Gm3764	2.96352e-28	-0.547263	0.866	0.942	8.29725e-24
Lsamp	3.47494e-28	-0.366059	1	0.995	9.72913e-24
Nrxn1	1.43826e-22	-0.271464	0.995	0.995	4.02683e-18
Mertk	4.34421e-21	-0.594007	0.733	0.879	1.21629e-16
Atp1a2	1.53742e-20	-0.537481	0.756	0.897	4.30447e-16
Rnf121	2.49855e-20	-0.870067	0.352	0.618	6.99545e-16
Ntm	2.60101e-17	-0.277294	0.985	0.975	7.28231e-13
Cadm1	2.11031e-16	-0.412953	0.884	0.937	5.90845e-12
Qk	2.55005e-16	-0.393406	0.884	0.947	7.13964e-12
Mical2	2.69473e-16	-0.623113	0.398	0.638	7.54471e-12
Cables1	2.83993e-16	-0.705055	0.177	0.435	7.95125e-12
Slc4a4	2.59553e-15	-0.466148	0.807	0.905	7.26696e-11
Tpk1	2.23109e-14	0.667594	0.278	0.073	6.2466e-10
Hif3a	3.032e-14	-0.66145	0.159	0.387	8.489e-10
Msi2	3.13939e-14	-0.283962	0.974	0.982	8.78965e-10
Luzp2	9.39007e-14	-0.48826	0.884	0.907	2.62903e-09
Acsl3	2.91134e-13	-0.561754	0.422	0.626	8.15117e-09
Zbtb16	7.94109e-13	-0.889876	0.08	0.259	2.22335e-08
Htra1	8.49953e-13	-0.5796	0.429	0.641	2.3797e-08
Gria2	9.17972e-13	-0.398583	0.794	0.884	2.57014e-08
Sparcl1	1.62625e-12	-0.393693	0.692	0.839	4.55316e-08
Kirrel3	1.65735e-12	-0.421027	0.781	0.892	4.64025e-08
Aldoc	3.06039e-12	-0.566421	0.098	0.286	8.56849e-08
Pitpnc1	7.06481e-12	-0.398553	0.9	0.927	1.978e-07
Glul	1.02356e-11	-0.494498	0.404	0.611	2.86577e-07
Nckap5	1.09151e-11	0.345228	0.91	0.786	3.05601e-07
Frmd4a	1.25833e-11	-0.339286	0.933	0.945	3.52306e-07
Dcc	1.47857e-11	0.552641	0.656	0.445	4.13971e-07
Clmn	1.59473e-11	-0.449243	0.512	0.704	4.46491e-07
Tspan7	2.63573e-11	-0.359323	0.766	0.877	7.37953e-07
Plpp3	5.4912e-11	-0.346763	0.758	0.894	1.53742e-06
Ddx5	5.7433e-11	0.456214	0.599	0.364	1.60801e-06
Grin2c	8.54259e-11	-0.495468	0.311	0.518	2.39175e-06
Tra2a	1.46678e-10	0.491944	0.648	0.44	4.1067e-06
RP24-127M20.8	1.91355e-10	0.502963	0.494	0.289	5.35757e-06
Ciapin1	2.16887e-10	0.406024	0.27	0.09	6.0724e-06
Fry	2.87481e-10	-0.470352	0.491	0.666	8.04889e-06
Gm26804	4.23562e-10	0.331116	0.838	0.698	1.18589e-05
Slc22a23	2.35808e-09	0.445049	0.447	0.244	6.60215e-05
Asic2	4.96122e-09	-0.450691	0.445	0.593	0.000138904
Hspa8	6.28478e-09	0.402349	0.301	0.123	0.000175961
Sox5	9.26405e-09	0.330552	0.761	0.616	0.000259375
Gabbr1	9.60998e-09	-0.478515	0.47	0.578	0.00026906
Phkg1	9.79852e-09	-0.30909	0.62	0.781	0.000274339
Meis2	1.08228e-08	0.330998	0.848	0.693	0.000303017
Nwd1	1.20103e-08	-0.393681	0.53	0.691	0.000336265
Cmss1	1.27626e-08	0.380378	0.769	0.618	0.000357327
Mdga2	1.29559e-08	-0.262191	0.931	0.94	0.00036274
Slc35f1	1.91406e-08	0.426193	0.429	0.239	0.000535897
Eps8	2.16716e-08	-0.425305	0.481	0.636	0.000606761
Prex2	3.04875e-08	-0.301046	0.833	0.882	0.000853589
Atp1b1	3.18517e-08	0.356495	0.375	0.196	0.000891784
Ccnd3	3.88198e-08	-0.519351	0.177	0.339	0.00108688
Abca1	5.87646e-08	0.439843	0.512	0.322	0.00164529
Camk2g	6.18991e-08	-0.385812	0.568	0.681	0.00173305
Paqr8	6.57455e-08	-0.445278	0.483	0.628	0.00184074
Gabbr2	7.04626e-08	-0.512927	0.296	0.45	0.00197281
Ntsr2	8.96771e-08	-0.389444	0.247	0.42	0.00251078
Naaladl2	9.5112e-08	0.437278	0.537	0.359	0.00266294
Son	9.8823e-08	0.267873	0.923	0.849	0.00276685
Palld	9.9951e-08	0.404917	0.514	0.319	0.00279843
Polr2a	1.17641e-07	0.409535	0.278	0.126	0.0032937
Efr3b	1.34106e-07	-0.343776	0.56	0.678	0.00375469
Rmst	1.6223e-07	-0.480314	0.465	0.598	0.00454211
Rbfox1	1.73701e-07	-0.623097	0.116	0.254	0.00486329
Rbms3	2.66796e-07	0.475925	0.301	0.151	0.00746974
Kif21a	2.8882e-07	0.334236	0.548	0.362	0.00808639
Rapgef3	4.61214e-07	-0.414087	0.386	0.53	0.0129131
Myo1e	5.66944e-07	0.366191	0.285	0.136	0.0158733
L3mbtl3	5.88482e-07	0.440785	0.388	0.229	0.0164763
Ttyh1	6.06402e-07	-0.377618	0.589	0.716	0.016978
Tnik	7.05326e-07	-0.261794	0.892	0.91	0.0197477
Pign	7.2459e-07	0.33526	0.262	0.121	0.0202871
Clock	7.30808e-07	0.417598	0.288	0.143	0.0204612
Bbs9	7.32517e-07	0.361467	0.26	0.118	0.020509
Tmem243	7.5731e-07	0.307831	0.486	0.304	0.0212032
Cmtm5	8.5874e-07	-0.452013	0.131	0.261	0.024043
Arl3	8.74396e-07	0.331762	0.373	0.209	0.0244813
PISD	9.57913e-07	0.36365	0.45	0.284	0.0268196
Zfp950	1.04525e-06	0.332344	0.44	0.269	0.0292649
Ttyh2	1.17456e-06	0.312938	0.306	0.153	0.0328853
Slc24a3	1.1857e-06	0.27795	0.362	0.198	0.0331972
Aqp9	1.18705e-06	0.287294	0.254	0.113	0.033235
Trip12	1.22325e-06	0.331691	0.545	0.372	0.0342486
Mfge8	1.27783e-06	-0.411404	0.152	0.286	0.0357766
Rbm26	1.32766e-06	0.303509	0.635	0.475	0.0371718
A930015D03Rik	1.46279e-06	0.349997	0.278	0.136	0.0409552
Syne1	1.61984e-06	-0.312611	0.609	0.746	0.0453524
Gm4876	1.72755e-06	0.386883	0.326	0.176	0.0483679
Nrg3	1.78479e-06	-0.520332	0.221	0.354	0.0499705
Ppp2r3a	1.81344e-06	0.300203	0.496	0.327	0.0507728
Gabra2	1.99491e-06	0.334314	0.627	0.48	0.0558534
Pde10a	2.07768e-06	-1.16784	0.216	0.334	0.0581709
U2surp	2.14475e-06	0.333832	0.401	0.234	0.0600486
Myrip	2.71448e-06	-0.421815	0.206	0.337	0.0760001
Plcb1	2.92519e-06	-0.275572	0.794	0.859	0.0818996

## Sheet: 8wks striatal
Gene	p_val	avg_logFC	pct.1	pct.2	p_val_adj
Gm3764	7.61e-64	-0.435194	0.924	0.956	2.13e-59
Ddx5	2.61e-44	0.429518	0.875	0.757	7.3e-40
Slc1a2	8.53e-39	-0.313089	0.946	0.988	2.39e-34
Plpp3	1.4e-34	-0.292979	0.873	0.964	3.91e-30
Sfxn5	8.94e-29	-0.288853	0.867	0.94	2.5e-24
Pitpnc1	2.59e-27	-0.338244	0.965	0.971	7.25e-23
Cst3	5.1e-25	-0.335702	0.762	0.866	1.43e-20
Itih3	1.17e-23	-0.660093	0.235	0.393	3.27e-19
Phactr1	1.4e-23	-0.3866	0.512	0.668	3.92e-19
Tra2a	2.09e-23	0.344694	0.749	0.62	5.85e-19
Phkg1	2.52e-23	-0.278987	0.679	0.828	7.05e-19
Zfp949	1.41e-22	0.337074	0.497	0.304	3.96e-18
Adrbk2	2.02e-22	-0.312006	0.69	0.782	5.64e-18
Polr2a	2.74e-22	0.455862	0.301	0.147	7.66e-18
Guf1	5.09e-21	0.368066	0.272	0.129	1.43e-16
A930015D03Rik	8.17e-21	0.35142	0.308	0.153	2.29e-16
Slc4a4	6.23e-20	-0.289607	0.933	0.926	1.75e-15
Slc25a21	2.52e-19	0.414798	0.316	0.167	7.06e-15
Slc6a11	1.16e-18	-0.455436	0.613	0.694	3.26e-14
Fgf14	1.74e-18	0.293929	0.905	0.844	4.88e-14
Abca1	1.84e-18	0.287271	0.727	0.58	5.14e-14
Chuk	2.58e-18	0.33392	0.314	0.17	7.23e-14
Zfp36l1	7.04e-18	-0.381047	0.226	0.371	1.97e-13
Slc7a11	6.24e-17	-0.359121	0.444	0.583	1.75e-12
Gabbr1	1e-16	-0.314152	0.489	0.609	2.81e-12
Msmo1	2.21e-16	-0.340956	0.146	0.276	6.18e-12
Cspg5	2.78e-16	-0.292512	0.723	0.793	7.79e-12
Camk2g	1.06e-15	-0.2994	0.656	0.729	2.96e-11
Sgcd	1.67e-15	0.450719	0.4	0.265	4.69e-11
Cdh19	1.05e-14	0.30861	0.443	0.298	2.94e-10
Igf2bp3	1.11e-14	0.345315	0.304	0.178	3.11e-10
Galnt16	1.6e-14	-0.317043	0.312	0.448	4.48e-10
Clybl	2.56e-14	0.264419	0.663	0.523	7.16e-10
Tprkb	6.72e-14	-0.280944	0.466	0.596	1.88e-09
Plp1	2.77e-13	-0.32236	0.161	0.278	7.75e-09
1700112E06Rik	4.94e-13	0.325466	0.413	0.28	1.38e-08
Gm4876	7.46e-13	0.293711	0.257	0.143	2.09e-08
Meis1	5.38e-12	0.279594	0.392	0.266	1.5e-07
Mtss1l	7.08e-12	-0.283384	0.487	0.581	1.98e-07
9330159F19Rik	1.04e-11	0.273112	0.563	0.427	2.92e-07
Vegfa	3e-11	-0.289826	0.271	0.375	8.41e-07
L3mbtl3	3.11e-11	0.270118	0.457	0.333	8.71e-07
Mgat5	3.38e-11	-0.355974	0.539	0.612	9.47e-07
Kcnj10	4.37e-11	-0.286273	0.278	0.386	1.22e-06
Arpp21	7.17e-11	-0.283177	0.181	0.284	2.01e-06
Dlg2	7.32e-11	-0.26064	0.417	0.527	2.05e-06
Robo2	1.66e-10	0.301835	0.446	0.328	4.65e-06
Arhgef10l	2.46e-10	-0.25321	0.437	0.527	6.88e-06
Nrg1	2.51e-10	-0.810042	0.329	0.422	7.03e-06
Ptn	2.7e-10	-0.296999	0.696	0.744	7.57e-06
Hes5	2.96e-10	-0.291321	0.278	0.392	8.28e-06
Pcyt2	3.97e-10	-0.262392	0.358	0.455	1.11e-05
Ednrb	4.49e-10	-0.301364	0.394	0.488	1.26e-05
Adra1a	7.01e-10	-0.273782	0.169	0.267	1.96e-05
Gabra2	1.17e-09	0.264848	0.453	0.338	3.26e-05
Clu	1.19e-09	-0.270877	0.44	0.537	3.32e-05
Phyhipl	1.52e-09	-0.257133	0.507	0.595	4.27e-05
Cables1	1.98e-09	-0.29701	0.473	0.555	5.54e-05
Emx2os	5.69e-09	-0.25604	0.214	0.306	0.000159294
Caskin1	9.33e-09	-0.254078	0.316	0.406	0.000261232
Ptch1	1.85e-08	-0.392515	0.697	0.714	0.000516969
Nav3	3.22e-08	-0.255392	0.268	0.368	0.000900774
Nnat	3.86e-07	-0.402783	0.42	0.481	0.0108126
Lrig1	8.97e-07	-0.349598	0.466	0.498	0.0251043

## Sheet: 8wks cortical
Gene	p_val	avg_logFC	pct.1	pct.2	p_val_adj
Gm3764	8.09241e-21	-0.35258	0.882	0.928	2.26571e-16
1700112E06Rik	5.016e-17	0.595786	0.378	0.16	1.40438e-12
Lrp1b	4.31982e-16	0.371267	0.842	0.665	1.20946e-11
Zfp949	2.71242e-15	0.456816	0.359	0.153	7.59423e-11
Slc1a2	9.17996e-14	-0.318818	0.929	0.88	2.5702e-09
Fgf14	2.00801e-13	0.329712	0.869	0.694	5.62202e-09
Qk	4.48843e-13	-0.287734	0.894	0.908	1.25667e-08
Tra2a	5.31046e-13	0.432698	0.613	0.414	1.48682e-08
Lrrc4c	6.06002e-13	0.316227	0.844	0.697	1.69668e-08
Auts2	6.75793e-13	-0.353237	0.961	0.972	1.89209e-08
Ddx5	6.99574e-12	0.377244	0.576	0.377	1.95867e-07
Lama3	1.62478e-11	-0.533972	0.138	0.28	4.54906e-07
Phactr1	3.19589e-11	-0.47541	0.43	0.577	8.94784e-07
Gm4876	4.94937e-11	0.413477	0.269	0.114	1.38572e-06
Cspg5	5.05342e-11	-0.389287	0.647	0.732	1.41486e-06
Ptprj	6.99602e-11	0.374747	0.34	0.171	1.95875e-06
Polr2a	8.55434e-11	0.421173	0.297	0.139	2.39505e-06
Frmd4a	9.60905e-11	-0.287059	0.89	0.88	2.69034e-06
Gpm6b	3.2811e-10	-0.257575	0.897	0.88	9.18641e-06
Fam13c	5.03381e-10	-0.388439	0.39	0.519	1.40937e-05
Tspan7	2.47529e-09	-0.277038	0.795	0.831	6.93032e-05
Grm3	3.20246e-09	-0.399322	0.807	0.768	8.96625e-05
Rgs20	4.02956e-09	-0.278458	0.869	0.861	0.00011282
Cul5	1.00401e-08	0.33513	0.346	0.194	0.000281104
Diaph2	1.52015e-08	0.313093	0.517	0.35	0.000425612
Ogt	2.38937e-08	0.300759	0.698	0.537	0.000668975
Bcar3	6.05412e-08	0.295009	0.395	0.243	0.00169503
Dst	7.50325e-08	0.302313	0.631	0.467	0.00210076
Pitpnc1	1.14087e-07	-0.258006	0.884	0.856	0.00319422
Rbfox1	1.29717e-07	-0.567496	0.158	0.269	0.00363181
Dctn4	1.48372e-07	0.285919	0.374	0.227	0.00415411
A830082K12Rik	1.61267e-07	0.309837	0.455	0.308	0.00451516
Foxo1	2.05455e-07	0.310114	0.397	0.25	0.00575233
2022-03-07	2.79024e-07	0.260412	0.307	0.174	0.00781212
Sfxn5	3.16056e-07	-0.254984	0.794	0.805	0.00884895
Gm26843	4.34145e-07	-0.305141	0.328	0.451	0.0121552
Cdh19	4.36651e-07	0.347124	0.388	0.257	0.0122254
9530026P05Rik	4.82798e-07	0.286403	0.276	0.153	0.0135174
Ccdc58	6.60203e-07	0.307669	0.391	0.252	0.0184844
Bmpr1a	1.21897e-06	0.268707	0.583	0.447	0.0341287
Zfand6	1.43053e-06	0.290144	0.328	0.204	0.0400521
Abca1	1.59917e-06	0.257535	0.456	0.305	0.0447735
Klhl24	1.63658e-06	0.263488	0.279	0.158	0.045821
Anks1b	2.62848e-06	-0.597486	0.167	0.268	0.0735921
Acer3	2.68345e-06	0.291809	0.328	0.206	0.0751312
Phkg1	3.01384e-06	-0.254273	0.64	0.71	0.0843814
